# Supplementary material for: Comparative genomics analysis of the multidrug-resistant Aeromonas hydrophila MX16A providing insights into antibiotic resistance genes
Source: Front Cell Infect Microbiol. 2022 Nov 3;12:1042350. doi: 10.3389/fcimb.2022.1042350 (PMC9669441; doi:10.3389/fcimb.2022.1042350)
Supplement: Supplementary file 1 [file Table_1.xlsx]

## Sheet: Sheet1
	GCA_013205705.1	GCA_903684605.1	GCA_022631175.1	GCA_020162255.1	GCA_017310115.1	GCA_021654355.1	GCA_004296435.1	GCA_003491245.1	GCA_019348635.1	GCA_014161955.1	GCA_022488365.1	GCA_901212375.1	GCA_000014805.1	GCA_009791455.1	GCA_001895965.1(MX16A)	GCA_016592295.1	GCA_002850695.3	GCA_022982835.1	GCA_001518775.1	GCA_003491225.1	GCA_001455365.1	GCA_000963645.1	GCA_011602425.1	GCA_022557195.1	GCA_018802385.1	GCA_001683535.1	GCA_001687125.1	GCA_001756325.1	GCA_004684305.1	GCA_012641195.1	GCA_003323285.1	GCA_003849735.1	GCA_016729115.1	GCA_017315485.1	GCA_015353175.1
GCA_013205705.1	100	97.3353	94.0413	94.0373	94.0345	94.0317	94.0263	94.0249	94.0242	94.0178	94.016	94.0121	93.9989	93.9981	93.998	93.9963	93.9944	93.9938	93.9836	93.9784	93.9765	93.9746	93.9677	93.9643	93.9637	93.9574	93.9492	93.946	93.9397	93.9362	93.913	93.854	93.8281	93.792	93.7749
GCA_903684605.1	97.2995	100	93.8483	93.7387	93.8991	93.8937	93.8939	93.8927	93.9264	93.8114	93.8894	93.8997	93.9021	93.9324	93.9233	93.8098	93.9221	93.8509	93.7704	93.7151	93.7086	93.8049	93.7851	93.821	93.7614	93.8249	93.8296	93.8041	93.7389	93.8254	93.8961	93.8224	93.7317	93.6781	93.4964
GCA_022631175.1	94.0555	93.7889	100	97.0212	97.069	96.9628	96.8407	97.0364	96.8434	96.8935	96.9965	96.7685	96.9851	96.7409	96.957	96.9864	96.8282	96.9652	96.7614	96.7353	96.7034	97.1301	96.7637	96.9174	96.4928	96.8319	96.7683	96.7161	96.7042	96.8359	96.9894	96.7126	96.4022	96.3688	96.2794
GCA_020162255.1	93.994	93.6743	97.0394	100	96.9588	96.9976	96.9456	96.9435	96.8223	97.7483	96.9363	96.8212	97.0266	96.9001	97.7857	96.8935	97.0342	97.6761	96.6859	96.6045	96.5588	97.0825	96.6555	97.0227	96.6751	96.727	96.8512	96.6472	96.6756	96.846	97.0867	96.6863	96.5118	96.5306	96.2724
GCA_017310115.1	94.0616	93.8621	97.0925	96.9364	100	97.0808	97.1375	97.0885	97.038	97.0599	99.9913	96.9603	97.1222	96.9827	97.0988	97.0553	97.0583	97.0501	96.907	96.8733	96.8908	97.0464	96.9129	97.1862	96.8147	96.9524	97.0378	96.8536	96.8204	97.0436	97.0061	96.784	96.3538	96.3623	96.2813
GCA_021654355.1	93.9257	93.809	96.8939	96.9353	97.0826	100	96.9859	97.0042	96.9394	96.8111	97.0771	96.7247	97.1254	96.8274	96.9369	96.9993	96.8902	96.8957	96.7683	96.7639	96.7292	97.0113	96.7997	97.0141	96.6342	96.8787	96.8863	96.6278	96.7283	97.0247	96.798	96.706	96.2988	96.3033	96.0993
GCA_004296435.1	93.9345	93.7574	96.9523	96.902	97.1164	97.0065	100	96.9795	97.0237	96.8772	97.0772	96.759	97.0626	96.9127	96.9666	97.1286	97.0045	96.8437	96.6147	96.6841	96.6659	97.0697	96.6222	97.3689	96.7158	96.7375	96.9085	96.8242	96.8433	97.0806	96.8969	96.7881	96.2344	96.2831	96.2113
GCA_003491245.1	94.0399	93.7738	97.0083	96.8754	97.029	97.0736	96.9739	100	96.9452	96.8083	97.0361	96.9678	97.1137	96.8837	96.9834	96.9897	96.9035	96.8858	96.744	96.7616	96.7106	96.9392	96.7614	96.9884	96.7686	96.9062	96.9483	96.7781	96.7808	97.0183	96.7981	96.7631	96.4336	96.4518	96.3902
GCA_019348635.1	94.0301	93.8696	96.8845	96.8316	96.9658	96.9513	97.0375	96.8686	100	96.8522	96.9954	96.868	96.9527	96.867	96.9889	96.8605	96.9497	96.9042	96.6595	96.6576	96.6277	96.8951	96.6573	96.9692	96.8858	96.8276	96.9807	96.7976	96.5772	96.8666	96.9097	96.7457	96.3575	96.3096	96.1662
GCA_014161955.1	93.959	93.7986	96.9034	97.7469	97.0351	96.8744	96.9174	96.9077	96.8459	100	97.0118	96.7526	97.0586	96.7979	99.5747	96.9571	96.8945	98.6213	96.7245	96.6161	96.6516	97.0632	96.691	96.9001	96.6182	96.7259	96.8722	96.7341	96.6706	96.9271	97.0816	96.7214	96.465	96.4469	96.3656
GCA_022488365.1	94.0769	93.8848	97.0685	96.9488	99.9827	97.1068	97.0787	97.0408	96.9615	97.0005	100	96.9449	97.0855	96.9725	97.0459	97.0719	97.0806	97.0184	96.8496	96.8543	96.8647	97.0189	96.8568	97.1842	96.823	96.9124	97.0184	96.8025	96.7948	97.07	97.0349	96.8617	96.3523	96.3992	96.2722
GCA_901212375.1	94.0073	93.8353	96.7142	96.8259	96.98	96.8	96.7754	96.9484	96.9402	96.8134	96.9494	100	96.9463	96.9565	96.8995	96.8106	96.8467	96.6794	96.9496	96.9698	96.9667	96.8514	96.9645	96.8561	96.841	96.9661	96.8654	96.9658	96.653	96.8936	96.8364	96.9355	96.3562	96.4234	96.3263
GCA_000014805.1	94.0668	93.855	97.0388	97.0071	97.09	97.1525	97.1038	97.1083	97.0378	97.025	97.0813	96.935	100	96.9691	97.0543	97.1498	97.0353	97.011	96.8541	96.8155	96.8514	97.0845	96.8578	97.1497	96.8099	96.9156	97.0281	96.8249	96.8628	97.1178	96.9784	96.7649	96.3946	96.4297	96.3452
GCA_009791455.1	94.0081	93.8531	96.768	96.8227	96.9222	96.8823	96.9365	96.8956	96.8994	96.6897	96.9307	96.9553	96.9318	100	96.8284	96.8264	96.8172	96.7044	96.8526	96.8942	96.8772	96.8996	96.8812	96.7822	96.8735	96.8434	96.9041	96.9064	96.8275	96.9234	96.7709	96.8608	96.307	96.3766	96.2292
GCA_001895965.1(MX16A)	94.0079	93.8821	97.0314	97.7362	97.0596	97.0001	96.9296	96.9855	97.014	99.577	97.0502	96.8793	97.0515	96.8665	100	97.0039	97.0131	98.5664	96.7465	96.7217	96.7217	97.0788	96.7516	97.0431	96.7473	96.8525	96.912	96.7962	96.7681	96.9652	97.0768	96.7824	96.5026	96.4878	96.3762
GCA_016592295.1	93.9528	93.7327	96.9593	96.8465	97.0942	97.0402	97.1146	96.964	96.8725	96.9262	97.0911	96.8568	97.0599	96.8451	96.9279	100	96.9355	96.9043	96.7492	96.7486	96.7332	97.0804	96.7506	97.0823	96.654	96.7955	96.9381	96.7419	96.7886	97.1301	96.9685	96.72	96.3152	96.3814	96.214
GCA_002850695.3	93.9289	93.8845	96.7908	96.9224	96.9962	97.0061	97.0545	96.9171	96.9415	96.8942	96.9792	96.8279	97.0077	96.8334	97.0092	96.9145	100	96.8455	96.6868	96.7394	96.7088	96.9965	96.7351	96.9964	96.7035	96.7181	96.9892	96.8229	96.6794	97.0235	96.8671	96.7255	96.2677	96.31	96.2066
GCA_022982835.1	93.947	93.8018	97.0065	97.7103	97.0354	96.9686	96.9157	96.8599	96.9127	98.5878	97.0043	96.6854	97.0215	96.7385	98.559	96.8834	96.8576	100	96.6947	96.7175	96.6979	97.0561	96.7216	96.9142	96.5367	96.6532	96.8198	96.6692	96.6974	96.9304	97.4858	96.7032	96.4869	96.5603	96.2775
GCA_001518775.1	93.9937	93.7068	96.7659	96.5006	96.8538	96.7743	96.633	96.8169	96.709	96.6635	96.8449	96.8947	96.8632	96.8774	96.6915	96.7618	96.7226	96.6435	100	99.9761	99.9921	96.7594	99.9962	96.8986	96.6767	99.8846	96.827	96.7877	96.6714	96.8303	96.7223	96.7489	96.3755	96.4588	96.1703
GCA_003491225.1	93.8917	93.6794	96.7671	96.564	96.8716	96.7266	96.6754	96.7632	96.7395	96.644	96.8464	96.8941	96.8693	96.9355	96.6913	96.845	96.8033	96.7258	99.9882	100	99.9403	96.7949	99.9741	96.9108	96.6042	99.8951	96.8	96.8238	96.8495	96.8495	96.7808	96.6405	96.3906	96.3463	96.1754
GCA_001455365.1	93.9778	93.7165	96.7164	96.5723	96.8681	96.7511	96.6924	96.8257	96.6329	96.5983	96.8379	96.865	96.8312	96.889	96.7386	96.782	96.7328	96.6453	99.9903	99.949	100	96.7877	99.9899	96.879	96.6415	99.8783	96.7755	96.7791	96.8742	96.8001	96.7539	96.6851	96.4497	96.3977	96.1612
GCA_000963645.1	93.9963	93.7741	97.1633	97.0698	97.0372	97.0297	97.1115	96.9201	96.925	97.0535	97.0285	96.8317	97.039	96.9103	97.0822	97.0584	96.9931	97.0453	96.7554	96.7765	96.7806	100	96.755	97.1139	96.7226	96.8005	96.9648	96.6792	96.7004	96.8499	97.0607	96.6755	96.4736	96.4584	96.3585
GCA_011602425.1	93.9134	93.7127	96.7703	96.6103	96.8459	96.8066	96.6783	96.8042	96.7274	96.7415	96.81	96.8406	96.8766	96.8252	96.7213	96.7568	96.728	96.6588	99.998	99.9849	99.9939	96.7658	100	96.8773	96.7043	99.8839	96.8398	96.7779	96.8026	96.8345	96.7984	96.7539	96.3989	96.4456	96.2285
GCA_022557195.1	93.9675	93.7814	96.932	96.9964	97.1852	97.0079	97.3668	96.9829	97.0261	96.909	97.1644	96.8308	97.1158	96.8352	96.9867	97.0929	96.9799	96.873	96.8704	96.8783	96.8955	97.1411	96.8688	100	96.6398	96.8614	97.0035	96.798	96.8028	97.0845	96.8554	96.7373	96.2931	96.3783	96.2567
GCA_018802385.1	93.9808	93.6699	96.6296	96.6569	96.8145	96.6321	96.6527	96.6787	96.8486	96.6569	96.8272	96.781	96.7967	96.8516	96.7522	96.6582	96.7158	96.5784	96.6409	96.6173	96.6239	96.7229	96.6849	96.6757	100	96.6699	96.7054	96.7389	96.6067	96.7076	96.5855	96.7524	96.3113	96.3517	96.2278
GCA_001683535.1	93.967	93.843	96.8336	96.6918	96.9115	96.7825	96.7032	96.8688	96.9072	96.7205	96.8985	96.8936	96.9071	96.8252	96.7914	96.8419	96.7141	96.7032	99.8899	99.9058	99.9011	96.7881	99.9018	96.8955	96.7919	100	96.851	96.9318	96.8268	96.8656	96.7193	96.8067	96.4077	96.4309	96.2956
GCA_001687125.1	93.9141	93.7722	96.8757	96.7981	97.0151	96.8974	96.9146	96.9518	97.0047	96.79	97.0082	96.8337	96.9882	96.8795	96.8805	96.9534	96.9275	96.8555	96.8082	96.7844	96.754	96.9154	96.8051	96.9399	96.767	96.839	100	96.8218	96.6427	96.87	96.7896	96.8052	96.2509	96.294	96.1043
GCA_001756325.1	93.8491	93.754	96.7831	96.6738	96.8004	96.7338	96.8623	96.7895	96.8069	96.7643	96.7912	96.9581	96.8189	96.9308	96.8041	96.7435	96.8175	96.7027	96.8086	96.8569	96.7627	96.6947	96.8515	96.8482	96.6554	96.9396	96.85	100	96.6304	96.7553	96.7551	96.7954	96.3851	96.3443	96.2329
GCA_004684305.1	93.9774	93.724	96.6673	96.5686	96.8314	96.777	96.8827	96.7348	96.616	96.6559	96.7638	96.7029	96.8417	96.8375	96.7722	96.8012	96.7231	96.7163	96.7235	96.8103	96.7826	96.7369	96.8005	96.7997	96.5324	96.8292	96.5432	96.5925	100	96.8489	96.749	96.6535	96.4478	96.3474	96.3
GCA_012641195.1	93.9911	93.7952	96.9389	96.7954	97.0361	97.0385	97.0816	96.9741	96.9088	96.9756	97.0081	96.8999	97.1318	96.9762	97.0208	97.1132	97.0375	96.9643	96.9053	96.8431	96.7962	97.0044	96.8924	97.1372	96.7198	96.8807	96.8934	96.7843	96.8428	100	97.0384	96.7183	96.4105	96.4084	96.3325
GCA_003323285.1	93.8835	93.8275	97.037	97.1052	97.0216	96.8249	96.8693	96.861	96.9382	97.0747	97.0243	96.7783	96.9598	96.8002	97.0048	96.9455	96.8074	97.4713	96.7282	96.7378	96.7173	97.1172	96.7298	96.8758	96.5942	96.73	96.7909	96.7883	96.7023	97.0201	100	96.7861	96.4689	96.5063	96.368
GCA_003849735.1	93.9086	93.7425	96.6645	96.6504	96.8411	96.8221	96.814	96.8156	96.8437	96.7143	96.8439	96.9371	96.8462	96.8654	96.8126	96.7819	96.7296	96.7344	96.7835	96.7544	96.7287	96.7507	96.7998	96.8294	96.7581	96.8502	96.8148	96.8155	96.646	96.7608	96.7203	99.9999	96.3763	96.4535	96.3041
GCA_016729115.1	93.8128	93.7223	96.4271	96.525	96.4112	96.2891	96.3067	96.3756	96.3605	96.4302	96.4046	96.3318	96.4048	96.346	96.489	96.3344	96.3046	96.3669	96.3781	96.4433	96.4238	96.4517	96.391	96.3002	96.327	96.4108	96.3211	96.34	96.4264	96.4064	96.4505	96.3389	100	97.5913	97.6498
GCA_017315485.1	93.7839	93.6041	96.4148	96.4225	96.3491	96.3372	96.3435	96.4414	96.3554	96.4289	96.3169	96.397	96.4091	96.3618	96.4797	96.3179	96.278	96.4813	96.3563	96.3435	96.3557	96.4517	96.4291	96.354	96.2837	96.3778	96.2998	96.3125	96.4108	96.3853	96.4855	96.366	97.6143	100	97.4642
GCA_015353175.1	93.8199	93.5876	96.3081	96.3477	96.3063	96.2257	96.2409	96.3672	96.2551	96.3642	96.3012	96.3152	96.3919	96.2569	96.4631	96.263	96.2767	96.3426	96.217	96.1519	96.1221	96.4646	96.2313	96.3145	96.2627	96.3177	96.1937	96.3242	96.3869	96.3105	96.4242	96.3283	97.6657	97.5183	100
