# Supplementary material for: Comparative genomics analysis of the multidrug-resistant Aeromonas hydrophila MX16A providing insights into antibiotic resistance genes
Source: Front Cell Infect Microbiol. 2022 Nov 3;12:1042350. doi: 10.3389/fcimb.2022.1042350 (PMC9669441; doi:10.3389/fcimb.2022.1042350)
Supplement: Supplementary file 2 [file Table_2.xlsx]

## Sheet: Sheet1
Average value
Number of genomes	Core genome average	Standard deviation
1	4258	132
2	3815	75
3	3740	42
4	3713	38
5	3686	34
6	3683	35
7	3664	33
8	3631	26
9	3616	25
10	3612	25
11	3607	25
12	3601	25
13	3600	25
14	3593	25
15	3582	25
16	3578	26
17	3574	27
18	3570	26
19	3564	30
20	3555	29
21	3523	24
22	3510	12
23	3506	5
24	3503	4
25	3501	4
26	3498	4
27	3497	4
28	3493	4
29	3492	5
30	3491	5
31	3489	5
32	3487	2
33	3485	0
