# Supplementary material for: Comparative genomics analysis of the multidrug-resistant Aeromonas hydrophila MX16A providing insights into antibiotic resistance genes
Source: Front Cell Infect Microbiol. 2022 Nov 3;12:1042350. doi: 10.3389/fcimb.2022.1042350 (PMC9669441; doi:10.3389/fcimb.2022.1042350)
Supplement: Supplementary file 3 [file Table_3.xlsx]

## Sheet: Sheet1
Average value
Number of genomes	Pan genome average	Standard deviation
1	4258	132
2	4701	178
3	4938	174
4	5163	191
5	5488	198
6	5589	183
7	5698	205
8	6017	160
9	6312	151
10	6457	152
11	6819	127
12	7104	118
13	7124	112
14	7275	114
15	7432	114
16	7568	117
17	7828	117
18	7926	119
19	7959	110
20	8038	113
21	8169	111
22	8299	109
23	8445	129
24	8586	96
25	8660	102
26	8758	110
27	8840	115
28	8924	118
29	9074	120
30	9189	121
31	9300	121
32	9412	75
33	9556	0
