# Supplementary material for: Comparative genomics analysis of the multidrug-resistant Aeromonas hydrophila MX16A providing insights into antibiotic resistance genes
Source: Front Cell Infect Microbiol. 2022 Nov 3;12:1042350. doi: 10.3389/fcimb.2022.1042350 (PMC9669441; doi:10.3389/fcimb.2022.1042350)
Supplement: Supplementary file 4 [file Table_4.xlsx]

## Sheet: AMR
query_contig	subject_contig	identity	coverage	gene	category
GCA_000014805.1	CP000462.1	99.22	100	cphA	beta-lactam:carbapenem
GCA_000014805.1	CP000462.1	100	100	cepS	beta-lactam:cephalosporin
GCA_000014805.1	CP000462.1	100	100	blaOXA-725	beta-lactam
GCA_000963645.1	CP011100.1	98.48	100	blaOXA	beta-lactam
GCA_000963645.1	CP011100.1	96.07	100	cepS	beta-lactam:cephalosporin
GCA_000963645.1	CP011100.1	96.85	100	cphA	beta-lactam:carbapenem
GCA_001455365.1	CP013178.1	98.69	100	cepH	beta-lactam:cephalosporin
GCA_001455365.1	CP013178.1	98.82	100	cphA	beta-lactam:carbapenem
GCA_001455365.1	CP013178.1	98.48	100	blaOXA	beta-lactam
GCA_001518775.1	CP013965.1	98.69	100	cepH	beta-lactam:cephalosporin
GCA_001518775.1	CP013965.1	98.82	100	cphA	beta-lactam:carbapenem
GCA_001518775.1	CP013965.1	98.48	100	blaOXA	beta-lactam
GCA_001518775.1	CP013966.1	100	100	qnrS2	quinolone
GCA_001683535.1	CP016392.1	98.69	100	cepH	beta-lactam:cephalosporin
GCA_001683535.1	CP016392.1	98.82	100	cphA	beta-lactam:carbapenem
GCA_001683535.1	CP016392.1	98.48	100	blaOXA	beta-lactam
GCA_001687125.1	CP016380.1	100	100	tet(E)	tetracycline
GCA_001687125.1	CP016380.1	95.55	100	cepS	beta-lactam:cephalosporin
GCA_001687125.1	CP016380.1	96.85	100	cphA1	beta-lactam:carbapenem
GCA_001687125.1	CP016380.1	99.24	100	blaOXA	beta-lactam
GCA_001687125.1	CP016381.1	100	100	blaSHV-12	beta-lactam:cephalosporin
GCA_001687125.1	CP016381.1	100	100	qnrB19	quinolone
GCA_001687125.1	CP016381.1	100	100	blaKPC-2	beta-lactam:carbapenem
GCA_001687125.1	CP016381.1	100	100	blaCARB-2	beta-lactam
GCA_001687125.1	CP016381.1	100	100	aadA2	aminoglycoside:streptomycin
GCA_001687125.1	CP016381.1	99.76	100	cmlA	phenicol:chloramphenicol
GCA_001687125.1	CP016381.1	100	100	catB11	phenicol:chloramphenicol
GCA_001687125.1	CP016381.1	100	100	sul1	sulfonamide
GCA_001687125.1	CP016381.1	100	100	dfrA19	trimethoprim
GCA_001687125.1	CP016381.1	100	100	ant(2'')-Ia	aminoglycoside:gentamicin/kanamycin/tobramycin
GCA_001687125.1	CP016381.1	100	100	catB3	phenicol:chloramphenicol
GCA_001687125.1	CP016381.1	100	100	sul1	sulfonamide
GCA_001687125.1	CP016381.1	100	100	msr(E)	macrolide
GCA_001687125.1	CP016381.1	100	100	mph(E)	macrolide
GCA_001687125.1	CP016381.1	100	100	sul1	sulfonamide
GCA_001756325.1	MAKI01000001.1	98.86	100	blaOXA	beta-lactam
GCA_001756325.1	MAKI01000008.1	97.64	100	cphA1	beta-lactam:carbapenem
GCA_001756325.1	MAKI01000021.1	96.34	100	cepH	beta-lactam:cephalosporin
GCA_001895965.1	CP018201.1	99.62	100	blaOXA	beta-lactam
GCA_001895965.1	CP018201.1	96.06	100	cphA1	beta-lactam:carbapenem
GCA_001895965.1	CP018201.1	100	100	tet(A)	tetracycline
GCA_001895965.1	CP018201.1	100	100	aadA1	aminoglycoside:streptomycin
GCA_001895965.1	CP018201.1	100	100	sul1	sulfonamide
GCA_001895965.1	CP018201.1	100	100	aac(3)-IId	aminoglycoside:gentamicin
GCA_001895965.1	CP018201.1	100	100	dfrA12	trimethoprim
GCA_001895965.1	CP018201.1	100	100	aadA2	aminoglycoside:streptomycin
GCA_001895965.1	CP018201.1	100	100	sul1	sulfonamide
GCA_001895965.1	CP018201.1	100	100	mph(A)	macrolide
GCA_001895965.1	CP018201.1	99.67	100	blaVEB	beta-lactam:cephalosporin
GCA_001895965.1	CP018201.1	100	100	mph(A)	macrolide
GCA_001895965.1	CP018201.1	97.38	100	cepS	beta-lactam:cephalosporin
GCA_002850695.3	CP028565.1	100	100	sul1	sulfonamide
GCA_002850695.3	CP028565.1	100	100	blaGES-5	beta-lactam:carbapenem
GCA_002850695.3	CP028566.1	100	100	blaKPC-2	beta-lactam:carbapenem
GCA_002850695.3	CP028566.1	98.95	66.43	blaTEM	beta-lactam
GCA_002850695.3	CP028567.2	100	100	mcr-5.1	colistin
GCA_002850695.3	CP028567.2	100	100	aph(3'')-Ib	aminoglycoside:streptomycin
GCA_002850695.3	CP028567.2	100	100	aph(6)-Id	aminoglycoside:streptomycin
GCA_002850695.3	CP028567.2	100	100	aac(3)-IId	aminoglycoside:gentamicin
GCA_002850695.3	CP028567.2	100	100	aph(3')-Ia	aminoglycoside:kanamycin
GCA_002850695.3	CP028567.2	100	100	sul1	sulfonamide
GCA_002850695.3	CP028567.2	100	100	aadA1	aminoglycoside:streptomycin
GCA_002850695.3	CP028567.2	100	100	blaCARB-12	beta-lactam
GCA_002850695.3	CP028567.2	100	100	aac(6')-IIa	aminoglycoside:gentamicin/kanamycin/tobramycin
GCA_002850695.3	CP028567.2	100	100	dfrA1	trimethoprim
GCA_002850695.3	CP028567.2	100	100	qnrVC6	quinolone
GCA_002850695.3	CP028567.2	100	100	aac(6')-Ib'	aminoglycoside:gentamicin
GCA_002850695.3	CP028567.2	98.77	100	tet(E)	tetracycline
GCA_002850695.3	CP028568.2	99.79	100	toprJ1	tetracycline:tigecycline
GCA_002850695.3	CP028568.2	97.41	100	tmexD1	tetracycline:tigecycline
GCA_002850695.3	CP028568.2	97.67	100	tmexC1	tetracycline:tigecycline
GCA_002850695.3	CP028568.2	99.79	100	toprJ1	tetracycline:tigecycline
GCA_002850695.3	CP028568.2	97.41	100	tmexD1	tetracycline:tigecycline
GCA_002850695.3	CP028568.2	97.67	100	tmexC1	tetracycline:tigecycline
GCA_002850695.3	CP028568.2	100	100	sul1	sulfonamide
GCA_002850695.3	CP028568.2	100	100	aadA1	aminoglycoside:streptomycin
GCA_002850695.3	CP028568.2	100	100	tet(A)	tetracycline
GCA_002850695.3	CP028568.2	95.55	100	cepS	beta-lactam:cephalosporin
GCA_002850695.3	CP028568.2	96.85	100	cphA1	beta-lactam:carbapenem
GCA_002850695.3	CP028568.2	99.62	100	blaOXA	beta-lactam
GCA_003323285.1	PUTQ01000014.1	97.64	100	cphA1	beta-lactam:carbapenem
GCA_003323285.1	PUTQ01000030.1	100	100	mph(A)	macrolide
GCA_003323285.1	PUTQ01000030.1	100	100	blaSFO-1	beta-lactam
GCA_003323285.1	PUTQ01000030.1	99.64	100	aph(3'')-Ib	aminoglycoside:streptomycin
GCA_003323285.1	PUTQ01000030.1	100	100	aph(6)-Id	aminoglycoside:streptomycin
GCA_003323285.1	PUTQ01000035.1	96.34	100	cepS	beta-lactam:cephalosporin
GCA_003323285.1	PUTQ01000040.1	100	100	blaOXA-950	beta-lactam
GCA_003491225.1	CP016989.1	98.69	100	cepH	beta-lactam:cephalosporin
GCA_003491225.1	CP016989.1	98.82	100	cphA	beta-lactam:carbapenem
GCA_003491225.1	CP016989.1	98.48	100	blaOXA	beta-lactam
GCA_003491245.1	CP016990.1	95.55	100	cepS	beta-lactam:cephalosporin
GCA_003491245.1	CP016990.1	100	100	aph(6)-Id	aminoglycoside:streptomycin
GCA_003491245.1	CP016990.1	100	100	aph(3'')-Ib	aminoglycoside:streptomycin
GCA_003491245.1	CP016990.1	100	100	sul2	sulfonamide
GCA_003491245.1	CP016990.1	100	100	tet(E)	tetracycline
GCA_003491245.1	CP016990.1	100	100	aph(6)-Id	aminoglycoside:streptomycin
GCA_003491245.1	CP016990.1	100	100	aph(3'')-Ib	aminoglycoside:streptomycin
GCA_003491245.1	CP016990.1	99.75	100	floR	phenicol:chloramphenicol/florfenicol
GCA_003491245.1	CP016990.1	100	100	sul1	sulfonamide
GCA_003491245.1	CP016990.1	100	100	blaCTX-M-3	beta-lactam:cephalosporin
GCA_003491245.1	CP016990.1	100	100	blaTEM-1	beta-lactam
GCA_003491245.1	CP016990.1	100	100	arr-3	rifamycin
GCA_003491245.1	CP016990.1	100	100	aac(6')-Ib3	aminoglycoside:amikacin/kanamycin/tobramycin
GCA_003491245.1	CP016990.1	97.25	100	cphA	beta-lactam:carbapenem
GCA_003491245.1	CP016990.1	99.62	100	blaOXA	beta-lactam
GCA_003491245.1	CP016990.1	100	100	aph(3')-Ia	aminoglycoside:kanamycin
GCA_003491245.1	CP016990.1	100	100	mph(A)	macrolide
GCA_003491245.1	CP016990.1	100	100	dfrA14	trimethoprim
GCA_003491245.1	CP016990.1	100	100	aadA1	aminoglycoside:streptomycin
GCA_003491245.1	CP016990.1	100	100	blaOXA-10	beta-lactam:cephalosporin
GCA_003491245.1	CP016990.1	100	100	cmlA5	phenicol:chloramphenicol
GCA_003491245.1	CP016990.1	100	100	aac(6')-Ib	aminoglycoside:gentamicin
GCA_003491245.1	CP016990.1	100	100	qnrVC4	quinolone
GCA_003849735.1	RQKC01000009.1	98.03	100	cphA1	beta-lactam:carbapenem
GCA_003849735.1	RQKC01000035.1	99.46	70.08	blaOXA	beta-lactam
GCA_003849735.1	RQKC01000193.1	97.64	100	cepH	beta-lactam:cephalosporin
GCA_004296435.1	AP019193.1	95.29	100	cepS	beta-lactam:cephalosporin
GCA_004296435.1	AP019193.1	97.44	96.54	tet(E)	tetracycline
GCA_004296435.1	AP019193.1	100	100	mph(A)	macrolide
GCA_004296435.1	AP019193.1	97.64	100	cphA	beta-lactam:carbapenem
GCA_004296435.1	AP019193.1	100	100	blaOXA-726	beta-lactam
GCA_004296435.1	AP019194.1	100	100	blaKPC-2	beta-lactam:carbapenem
GCA_004296435.1	AP019194.1	98.95	66.43	blaTEM	beta-lactam
GCA_004684305.1	CP038463.1	97.64	100	cepH	beta-lactam:cephalosporin
GCA_004684305.1	CP038463.1	95.67	100	cphA1	beta-lactam:carbapenem
GCA_004684305.1	CP038463.1	99.62	100	blaOXA	beta-lactam
GCA_004684305.1	CP038464.1	100	100	qnrVC4	quinolone
GCA_004684305.1	CP038464.1	100	100	aac(6')-Ib	aminoglycoside:gentamicin
GCA_004684305.1	CP038464.1	100	100	cmlA5	phenicol:chloramphenicol
GCA_004684305.1	CP038464.1	100	100	blaOXA-10	beta-lactam:cephalosporin
GCA_004684305.1	CP038464.1	100	100	aadA1	aminoglycoside:streptomycin
GCA_004684305.1	CP038464.1	100	100	dfrA14	trimethoprim
GCA_004684305.1	CP038464.1	100	100	mph(A)	macrolide
GCA_004684305.1	CP038464.1	100	100	aph(3')-Ia	aminoglycoside:kanamycin
GCA_004684305.1	CP038464.1	100	100	floR	phenicol:chloramphenicol/florfenicol
GCA_004684305.1	CP038464.1	100	100	tet(A)	tetracycline
GCA_004684305.1	CP038464.1	100	100	aph(6)-Id	aminoglycoside:streptomycin
GCA_004684305.1	CP038464.1	100	100	aph(3'')-Ib	aminoglycoside:streptomycin
GCA_004684305.1	CP038464.1	100	100	sul2	sulfonamide
GCA_004684305.1	CP038464.1	100	100	blaCMY-2	beta-lactam:cephalosporin
GCA_009791455.1	CP046954.1	97.64	100	cepH	beta-lactam:cephalosporin
GCA_009791455.1	CP046954.1	96.15	81.89	cphA1	beta-lactam:carbapenem
GCA_009791455.1	CP046954.1	98.86	100	blaOXA	beta-lactam
GCA_011602425.1	CP050012.1	98.48	100	blaOXA	beta-lactam
GCA_011602425.1	CP050012.1	98.69	100	cepH	beta-lactam:cephalosporin
GCA_011602425.1	CP050012.1	98.82	100	cphA	beta-lactam:carbapenem
GCA_012641195.1	JABAJN010000005.1	99.74	100	cepS	beta-lactam:cephalosporin
GCA_012641195.1	JABAJN010000011.1	96.85	100	cphA	beta-lactam:carbapenem
GCA_012641195.1	JABAJN010000023.1	99.24	100	blaOXA	beta-lactam
GCA_013205705.1	CP053859.1	96.06	100	cphA	beta-lactam:carbapenem
GCA_013205705.1	CP053859.1	98.42	100	blaAQU	beta-lactam
GCA_013205705.1	CP053859.1	98.86	100	blaOXA	beta-lactam
GCA_014161955.1	AP022206.1	100	100	tet(A)	tetracycline
GCA_014161955.1	AP022206.1	100	100	blaCTX-M-14	beta-lactam:cephalosporin
GCA_014161955.1	AP022206.1	97.38	100	cepS	beta-lactam:cephalosporin
GCA_014161955.1	AP022206.1	95.65	63.77	mcr-3	colistin
GCA_014161955.1	AP022206.1	100	100	mcr-3.6	colistin
GCA_014161955.1	AP022206.1	96.06	100	cphA1	beta-lactam:carbapenem
GCA_014161955.1	AP022206.1	99.62	100	blaOXA	beta-lactam
GCA_015353175.1	VWTU01000009.1	97.24	100	cphA	beta-lactam:carbapenem
GCA_015353175.1	VWTU01000040.1	97.64	100	cepH	beta-lactam:cephalosporin
GCA_015353175.1	VWTU01000050.1	98.48	100	blaOXA	beta-lactam
GCA_016592295.1	AP024234.1	94.76	100	cepS	beta-lactam:cephalosporin
GCA_016592295.1	AP024234.1	98.43	100	cphA1	beta-lactam:carbapenem
GCA_016592295.1	AP024234.1	99.62	100	blaOXA	beta-lactam
GCA_016729115.1	JAEHIU010000001.1	97.91	100	cepH	beta-lactam:cephalosporin
GCA_016729115.1	JAEHIU010000003.1	96.85	100	cphA	beta-lactam:carbapenem
GCA_016729115.1	JAEHIU010000008.1	98.11	100	blaOXA	beta-lactam
GCA_017310115.1	CP046870.1	96.59	99.74	cepS	beta-lactam:cephalosporin
GCA_017310115.1	CP046870.1	96.85	100	cphA1	beta-lactam:carbapenem
GCA_017310115.1	CP046870.1	99.24	100	blaOXA	beta-lactam
GCA_017315485.1	JAFLWS010000002.1	97.12	100	cepH	beta-lactam:cephalosporin
GCA_017315485.1	JAFLWS010000006.1	96.85	100	cphA	beta-lactam:carbapenem
GCA_017315485.1	JAFLWS010000013.1	99.24	100	blaOXA	beta-lactam
GCA_018802385.1	CP053885.1	99.24	100	blaOXA	beta-lactam
GCA_018802385.1	CP053885.1	97.12	100	cepH	beta-lactam:cephalosporin
GCA_018802385.1	CP053885.1	96.46	100	cphA1	beta-lactam:carbapenem
GCA_019348635.1	JAACMX010000003.1	95.29	100	cepS	beta-lactam:cephalosporin
GCA_019348635.1	JAACMX010000010.1	98.82	100	cphA	beta-lactam:carbapenem
GCA_019348635.1	JAACMX010000013.1	99.24	100	blaOXA	beta-lactam
GCA_020162255.1	CP083944.1	97.12	100	cepS	beta-lactam:cephalosporin
GCA_020162255.1	CP083944.1	99.62	100	blaOXA	beta-lactam
GCA_020162255.1	CP083944.1	98.03	100	cphA1	beta-lactam:carbapenem
GCA_021654355.1	AP025277.1	100	100	aph(3'')-Ib	aminoglycoside:streptomycin
GCA_021654355.1	AP025277.1	100	100	aph(6)-Id	aminoglycoside:streptomycin
GCA_021654355.1	AP025277.1	100	100	catA1	phenicol:chloramphenicol
GCA_021654355.1	AP025277.1	100	100	aph(3')-Ia	aminoglycoside:kanamycin
GCA_021654355.1	AP025277.1	100	100	tet(X4)	tetracycline
GCA_021654355.1	AP025277.1	100	100	tet(X4)	tetracycline
GCA_021654355.1	AP025277.1	100	100	tet(X4)	tetracycline
GCA_021654355.1	AP025277.1	100	100	floR	phenicol:chloramphenicol/florfenicol
GCA_021654355.1	AP025277.1	100	100	tet(A)	tetracycline
GCA_021654355.1	AP025277.1	100	100	blaTEM-1	beta-lactam
GCA_021654355.1	AP025277.1	100	100	sul2	sulfonamide
GCA_021654355.1	AP025277.1	100	100	aph(3'')-Ib	aminoglycoside:streptomycin
GCA_021654355.1	AP025277.1	100	100	aph(6)-Id	aminoglycoside:streptomycin
GCA_021654355.1	AP025277.1	100	100	qnrVC4	quinolone
GCA_021654355.1	AP025277.1	100	100	aac(6')-Ib	aminoglycoside:gentamicin
GCA_021654355.1	AP025277.1	100	100	cmlA5	phenicol:chloramphenicol
GCA_021654355.1	AP025277.1	100	100	blaOXA-10	beta-lactam:cephalosporin
GCA_021654355.1	AP025277.1	100	100	aac(6')-Ib4	aminoglycoside:gentamicin
GCA_021654355.1	AP025277.1	100	100	aadA1	aminoglycoside:streptomycin
GCA_021654355.1	AP025277.1	100	100	dfrA14	trimethoprim
GCA_021654355.1	AP025277.1	98.33	60.15	tet(A)	tetracycline
GCA_021654355.1	AP025277.1	100	100	sul1	sulfonamide
GCA_021654355.1	AP025277.1	100	100	toprJ1	tetracycline:tigecycline
GCA_021654355.1	AP025277.1	97.89	100	tmexD1	tetracycline:tigecycline
GCA_021654355.1	AP025277.1	98.45	100	tmexC1	tetracycline:tigecycline
GCA_021654355.1	AP025277.1	98.45	100	tmexC1	tetracycline:tigecycline
GCA_021654355.1	AP025277.1	97.89	100	tmexD1	tetracycline:tigecycline
GCA_021654355.1	AP025277.1	100	100	toprJ1	tetracycline:tigecycline
GCA_021654355.1	AP025277.1	96.6	100	cepS	beta-lactam:cephalosporin
GCA_021654355.1	AP025277.1	100	100	aadA2	aminoglycoside:streptomycin
GCA_021654355.1	AP025277.1	100	100	sul1	sulfonamide
GCA_021654355.1	AP025277.1	100	100	mcr-3.9	colistin
GCA_021654355.1	AP025277.1	97.24	100	cphA	beta-lactam:carbapenem
GCA_021654355.1	AP025277.1	99.62	100	blaOXA	beta-lactam
GCA_022488365.1	CP092708.1	96.85	100	cphA1	beta-lactam:carbapenem
GCA_022488365.1	CP092708.1	96.59	99.74	cepS	beta-lactam:cephalosporin
GCA_022488365.1	CP092708.1	99.24	100	blaOXA	beta-lactam
GCA_022557195.1	CP092906.1	94.5	100	cepS	beta-lactam:cephalosporin
GCA_022557195.1	CP092906.1	96.46	100	cphA1	beta-lactam:carbapenem
GCA_022557195.1	CP092906.1	99.24	100	blaOXA	beta-lactam
GCA_022631175.1	CP093308.1	96.34	100	cepS	beta-lactam:cephalosporin
GCA_022631175.1	CP093308.1	100	100	aph(6)-Id	aminoglycoside:streptomycin
GCA_022631175.1	CP093308.1	100	100	aph(3'')-Ib	aminoglycoside:streptomycin
GCA_022631175.1	CP093308.1	99.75	100	floR	phenicol:chloramphenicol/florfenicol
GCA_022631175.1	CP093308.1	100	100	sul1	sulfonamide
GCA_022631175.1	CP093308.1	100	100	blaCTX-M-3	beta-lactam:cephalosporin
GCA_022631175.1	CP093308.1	100	100	blaTEM-1	beta-lactam
GCA_022631175.1	CP093308.1	100	100	arr-3	rifamycin
GCA_022631175.1	CP093308.1	100	100	aac(6')-Ib3	aminoglycoside:amikacin/kanamycin/tobramycin
GCA_022631175.1	CP093308.1	98.82	100	cphA	beta-lactam:carbapenem
GCA_022631175.1	CP093308.1	99.24	100	blaOXA	beta-lactam
GCA_022631175.1	CP093308.1	100	100	dfrA12	trimethoprim
GCA_022631175.1	CP093308.1	100	100	aadA2	aminoglycoside:streptomycin
GCA_022631175.1	CP093308.1	100	100	sul1	sulfonamide
GCA_022631175.1	CP093308.1	100	100	mph(A)	macrolide
GCA_022631175.1	CP093308.1	100	100	aph(3')-Ia	aminoglycoside:kanamycin
GCA_022631175.1	CP093308.1	100	100	aac(3)-IId	aminoglycoside:gentamicin
GCA_022631175.1	CP093308.1	100	100	catA2	phenicol:chloramphenicol
GCA_022631175.1	CP093308.1	100	100	tet(D)	tetracycline
GCA_022631175.1	CP093308.1	100	100	aph(3')-Ia	aminoglycoside:kanamycin
GCA_022982835.1	CP095280.1	97.38	100	cepS	beta-lactam:cephalosporin
GCA_022982835.1	CP095280.1	100	100	mph(A)	macrolide
GCA_022982835.1	CP095280.1	100	100	sul1	sulfonamide
GCA_022982835.1	CP095280.1	100	100	blaPER-3	beta-lactam:cephalosporin
GCA_022982835.1	CP095280.1	100	100	sul1	sulfonamide
GCA_022982835.1	CP095280.1	100	100	catB3	phenicol:chloramphenicol
GCA_022982835.1	CP095280.1	100	100	ant(3'')-Ij/aac(6')-Ib	aminoglycoside:gentamicin/spectinomycin/streptomycin
GCA_022982835.1	CP095280.1	98.03	100	cphA	beta-lactam:carbapenem
GCA_022982835.1	CP095280.1	99.62	100	blaOXA	beta-lactam
GCA_022982835.1	CP095281.1	100	100	blaKPC-2	beta-lactam:carbapenem
GCA_022982835.1	CP095281.1	98.95	66.43	blaTEM	beta-lactam
GCA_022982835.1	CP095281.1	100	100	armA	aminoglycoside:gentamicin
GCA_022982835.1	CP095285.1	98.95	66.43	blaTEM	beta-lactam
GCA_022982835.1	CP095285.1	100	100	blaKPC-2	beta-lactam:carbapenem
GCA_022982835.1	CP095286.1	100	100	qnrS2	quinolone
GCA_901212375.1	CAAKNP010000044.1	99.24	100	blaOXA	beta-lactam
GCA_901212375.1	CAAKNP010000106.1	97.64	100	cphA	beta-lactam:carbapenem
GCA_901212375.1	CAAKNP010000121.1	96.34	100	cepH	beta-lactam:cephalosporin
GCA_903684605.1	CAHPSB010000009.1	98.17	100	blaAQU	beta-lactam
GCA_903684605.1	CAHPSB010000025.1	98.86	100	blaOXA	beta-lactam
GCA_903684605.1	CAHPSB010000063.1	97.64	100	cphA	beta-lactam:carbapenem

## Sheet: Vir
query_contig	subject_contig	identity	coverage	gene	category
GCA_000014805.1	CP000462.1	97.4	100	mshP	MSHA type IV pili (VF0477)
GCA_000014805.1	CP000462.1	100	94.01	exeJ	Exe T2SS (VF0478)
GCA_000014805.1	CP000462.1	100	100	motX	Polar flagella (VF0473)
GCA_000014805.1	CP000462.1	100	100	flhG	Polar flagella (VF0473)
GCA_000014805.1	CP000462.1	99.6	100	flmH	Polar flagella (VF0473)
GCA_000014805.1	CP000462.1	96.8	100	nueA	Polar flagella (VF0473)
GCA_000963645.1	CP011100.1	99.6	100	tapB	Tap type IV pili (VF0475)
GCA_000963645.1	CP011100.1	99.5	100	tapU	Tap type IV pili (VF0475)
GCA_000963645.1	CP011100.1	99	100	tapQ	Tap type IV pili (VF0475)
GCA_000963645.1	CP011100.1	98.3	100	flgJ	Polar flagella (VF0473)
GCA_000963645.1	CP011100.1	95.8	100	flgL	Polar flagella (VF0473)
GCA_000963645.1	CP011100.1	96	100	nueA	Polar flagella (VF0473)
GCA_000963645.1	CP011100.1	100	100	motY	Polar flagella (VF0473)
GCA_000963645.1	CP011100.1	100	100	flmH	Polar flagella (VF0473)
GCA_000963645.1	CP011100.1	100	100	hcp	T6SS (VF0480)
GCA_000963645.1	CP011100.1	95.6	100	flmD	Polar flagella (VF0473)
GCA_000963645.1	CP011100.1	97.4	100	nueB	Polar flagella (VF0473)
GCA_000963645.1	CP011100.1	97.7	100	pomB	Polar flagella (VF0473)
GCA_000963645.1	CP011100.1	99.5	100	cheB	Polar flagella (VF0473)
GCA_000963645.1	CP011100.1	99.6	100	fliA	Polar flagella (VF0473)
GCA_000963645.1	CP011100.1	100	100	flhG	Polar flagella (VF0473)
GCA_000963645.1	CP011100.1	99.6	100	flhF	Polar flagella (VF0473)
GCA_000963645.1	CP011100.1	100	100	flhA	Polar flagella (VF0473)
GCA_000963645.1	CP011100.1	99.7	100	flhB	Polar flagella (VF0473)
GCA_000963645.1	CP011100.1	100	100	fliP	Polar flagella (VF0473)
GCA_000963645.1	CP011100.1	99.3	100	fliH	Polar flagella (VF0473)
GCA_000963645.1	CP011100.1	94.2	72.46	vgrG1	T6SS (VF0480)
GCA_000963645.1	CP011100.1	99.5	100	motX	Polar flagella (VF0473)
GCA_000963645.1	CP011100.1	100	100	exeM	Exe T2SS (VF0478)
GCA_000963645.1	CP011100.1	99.5	94.01	exeJ	Exe T2SS (VF0478)
GCA_000963645.1	CP011100.1	99.8	100	exeE	Exe T2SS (VF0478)
GCA_000963645.1	CP011100.1	98.4	100	fimD	Type I pili (VF0486)
GCA_000963645.1	CP011100.1	97.3	100	mshD	MSHA type IV pili (VF0477)
GCA_000963645.1	CP011100.1	99.5	100	mshA	MSHA type IV pili (VF0477)
GCA_000963645.1	CP011100.1	99.3	100	mshG	MSHA type IV pili (VF0477)
GCA_001455365.1	CP013178.1	100	100	tapD	Exe T2SS (VF0478)
GCA_001455365.1	CP013178.1	100	100	tapC	Tap type IV pili (VF0475)
GCA_001455365.1	CP013178.1	100	100	tapB	Tap type IV pili (VF0475)
GCA_001455365.1	CP013178.1	100	100	exeB	Exe T2SS (VF0478)
GCA_001455365.1	CP013178.1	100	100	exeA	Exe T2SS (VF0478)
GCA_001455365.1	CP013178.1	100	100	tppF	Tap type IV pili (VF0475)
GCA_001455365.1	CP013178.1	100	100	tapU	Tap type IV pili (VF0475)
GCA_001455365.1	CP013178.1	100	100	pomB2	Polar flagella (VF0473)
GCA_001455365.1	CP013178.1	100	100	tapM	Tap type IV pili (VF0475)
GCA_001455365.1	CP013178.1	100	100	tapN	Tap type IV pili (VF0475)
GCA_001455365.1	CP013178.1	100	100	tapO	Tap type IV pili (VF0475)
GCA_001455365.1	CP013178.1	100	100	tapP	Tap type IV pili (VF0475)
GCA_001455365.1	CP013178.1	100	100	tapQ	Tap type IV pili (VF0475)
GCA_001455365.1	CP013178.1	99.5	100	flgA	Polar flagella (VF0473)
GCA_001455365.1	CP013178.1	100	100	flgD	Polar flagella (VF0473)
GCA_001455365.1	CP013178.1	100	100	flgE	Polar flagella (VF0473)
GCA_001455365.1	CP013178.1	100	100	flgJ	Polar flagella (VF0473)
GCA_001455365.1	CP013178.1	100	100	flgK	Polar flagella (VF0473)
GCA_001455365.1	CP013178.1	100	100	flgL	Polar flagella (VF0473)
GCA_001455365.1	CP013178.1	100	100	flrB	Polar flagella (VF0473)
GCA_001455365.1	CP013178.1	100	100	nueA	Polar flagella (VF0473)
GCA_001455365.1	CP013178.1	99.9	100	tapV	Tap type IV pili (VF0475)
GCA_001455365.1	CP013178.1	100	100	motY	Polar flagella (VF0473)
GCA_001455365.1	CP013178.1	100	100	flmH	Polar flagella (VF0473)
GCA_001455365.1	CP013178.1	98.4	100	vgrG2	T6SS (VF0480)
GCA_001455365.1	CP013178.1	100	100	hcp	T6SS (VF0480)
GCA_001455365.1	CP013178.1	100	100	flmD	Polar flagella (VF0473)
GCA_001455365.1	CP013178.1	100	100	nueB	Polar flagella (VF0473)
GCA_001455365.1	CP013178.1	100	100	flaJ	Polar flagella (VF0473)
GCA_001455365.1	CP013178.1	100	100	flaH	Polar flagella (VF0473)
GCA_001455365.1	CP013178.1	100	100	flaB	Polar flagella (VF0473)
GCA_001455365.1	CP013178.1	100	100	flaA	Polar flagella (VF0473)
GCA_001455365.1	CP013178.1	100	100	flpL	Flp type IV pili (VF0476)
GCA_001455365.1	CP013178.1	100	100	flpK	Flp type IV pili (VF0476)
GCA_001455365.1	CP013178.1	100	100	flpI	Flp type IV pili (VF0476)
GCA_001455365.1	CP013178.1	99.7	100	flpH	Flp type IV pili (VF0476)
GCA_001455365.1	CP013178.1	100	100	flpG	Flp type IV pili (VF0476)
GCA_001455365.1	CP013178.1	100	100	flpF	Flp type IV pili (VF0476)
GCA_001455365.1	CP013178.1	100	100	flpE	Flp type IV pili (VF0476)
GCA_001455365.1	CP013178.1	100	100	flpD	Flp type IV pili (VF0476)
GCA_001455365.1	CP013178.1	100	100	flpC	Flp type IV pili (VF0476)
GCA_001455365.1	CP013178.1	100	100	flpB	Flp type IV pili (VF0476)
GCA_001455365.1	CP013178.1	100	100	flpA	Flp type IV pili (VF0476)
GCA_001455365.1	CP013178.1	100	100	pomB	Polar flagella (VF0473)
GCA_001455365.1	CP013178.1	100	100	cheB	Polar flagella (VF0473)
GCA_001455365.1	CP013178.1	100	100	cheA	Polar flagella (VF0473)
GCA_001455365.1	CP013178.1	99.6	100	fliA	Polar flagella (VF0473)
GCA_001455365.1	CP013178.1	100	100	flhG	Polar flagella (VF0473)
GCA_001455365.1	CP013178.1	99.8	100	flhF	Polar flagella (VF0473)
GCA_001455365.1	CP013178.1	100	100	flhA	Polar flagella (VF0473)
GCA_001455365.1	CP013178.1	100	100	flhB	Polar flagella (VF0473)
GCA_001455365.1	CP013178.1	100	100	fliP	Polar flagella (VF0473)
GCA_001455365.1	CP013178.1	100	100	fliK	Polar flagella (VF0473)
GCA_001455365.1	CP013178.1	100	100	fliH	Polar flagella (VF0473)
GCA_001455365.1	CP013178.1	100	100	rtxA	RtxA (VF0482)
GCA_001455365.1	CP013178.1	100	100	vgrG1	T6SS (VF0480)
GCA_001455365.1	CP013178.1	100	100	tapY	Tap type IV pili (VF0475)
GCA_001455365.1	CP013178.1	100	100	tppE	Tap type IV pili (VF0475)
GCA_001455365.1	CP013178.1	100	100	motX	Polar flagella (VF0473)
GCA_001455365.1	CP013178.1	99.6	100	exeN	Exe T2SS (VF0478)
GCA_001455365.1	CP013178.1	100	100	exeM	Exe T2SS (VF0478)
GCA_001455365.1	CP013178.1	99.7	100	exeL	Exe T2SS (VF0478)
GCA_001455365.1	CP013178.1	100	100	exeK	Exe T2SS (VF0478)
GCA_001455365.1	CP013178.1	100	100	exeJ	Exe T2SS (VF0478)
GCA_001455365.1	CP013178.1	100	100	exeH	Exe T2SS (VF0478)
GCA_001455365.1	CP013178.1	100	100	exeF	Exe T2SS (VF0478)
GCA_001455365.1	CP013178.1	100	100	exeE	Exe T2SS (VF0478)
GCA_001455365.1	CP013178.1	100	100	exeD	Exe T2SS (VF0478)
GCA_001455365.1	CP013178.1	99.6	100	exeC	Exe T2SS (VF0478)
GCA_001455365.1	CP013178.1	100	100	fimF	Type I pili (VF0486)
GCA_001455365.1	CP013178.1	100	100	fimE	Type I pili (VF0486)
GCA_001455365.1	CP013178.1	100	100	fimD	Type I pili (VF0486)
GCA_001455365.1	CP013178.1	100	100	fimC	Type I pili (VF0486)
GCA_001455365.1	CP013178.1	99.7	100	aerA/act	Aerolysin (VF0481)
GCA_001455365.1	CP013178.1	100	100	mshQ	MSHA type IV pili (VF0477)
GCA_001455365.1	CP013178.1	100	100	mshP	MSHA type IV pili (VF0477)
GCA_001455365.1	CP013178.1	100	100	mshO	MSHA type IV pili (VF0477)
GCA_001455365.1	CP013178.1	100	100	mshD	MSHA type IV pili (VF0477)
GCA_001455365.1	CP013178.1	100	100	mshC	MSHA type IV pili (VF0477)
GCA_001455365.1	CP013178.1	99.5	100	mshA	MSHA type IV pili (VF0477)
GCA_001455365.1	CP013178.1	99.3	100	mshF	MSHA type IV pili (VF0477)
GCA_001455365.1	CP013178.1	100	100	mshG	MSHA type IV pili (VF0477)
GCA_001455365.1	CP013178.1	100	100	mshE	MSHA type IV pili (VF0477)
GCA_001455365.1	CP013178.1	100	100	mshN	MSHA type IV pili (VF0477)
GCA_001455365.1	CP013178.1	100	100	mshM	MSHA type IV pili (VF0477)
GCA_001455365.1	CP013178.1	100	100	mshL	MSHA type IV pili (VF0477)
GCA_001455365.1	CP013178.1	100	100	mshJ	MSHA type IV pili (VF0477)
GCA_001455365.1	CP013178.1	100	100	mshI1	MSHA type IV pili (VF0477)
GCA_001455365.1	CP013178.1	100	100	mshI	MSHA type IV pili (VF0477)
GCA_001518775.1	CP013965.1	100	100	tapD	Exe T2SS (VF0478)
GCA_001518775.1	CP013965.1	100	100	tapC	Tap type IV pili (VF0475)
GCA_001518775.1	CP013965.1	100	100	tapB	Tap type IV pili (VF0475)
GCA_001518775.1	CP013965.1	100	100	exeB	Exe T2SS (VF0478)
GCA_001518775.1	CP013965.1	100	100	exeA	Exe T2SS (VF0478)
GCA_001518775.1	CP013965.1	100	100	tppF	Tap type IV pili (VF0475)
GCA_001518775.1	CP013965.1	100	100	tapU	Tap type IV pili (VF0475)
GCA_001518775.1	CP013965.1	100	100	pomB2	Polar flagella (VF0473)
GCA_001518775.1	CP013965.1	100	100	tapM	Tap type IV pili (VF0475)
GCA_001518775.1	CP013965.1	100	100	tapN	Tap type IV pili (VF0475)
GCA_001518775.1	CP013965.1	100	100	tapO	Tap type IV pili (VF0475)
GCA_001518775.1	CP013965.1	100	100	tapP	Tap type IV pili (VF0475)
GCA_001518775.1	CP013965.1	100	100	tapQ	Tap type IV pili (VF0475)
GCA_001518775.1	CP013965.1	99.5	100	flgA	Polar flagella (VF0473)
GCA_001518775.1	CP013965.1	100	100	flgD	Polar flagella (VF0473)
GCA_001518775.1	CP013965.1	100	100	flgE	Polar flagella (VF0473)
GCA_001518775.1	CP013965.1	100	100	flgJ	Polar flagella (VF0473)
GCA_001518775.1	CP013965.1	100	100	flgK	Polar flagella (VF0473)
GCA_001518775.1	CP013965.1	100	100	flgL	Polar flagella (VF0473)
GCA_001518775.1	CP013965.1	100	100	flrB	Polar flagella (VF0473)
GCA_001518775.1	CP013965.1	100	100	nueA	Polar flagella (VF0473)
GCA_001518775.1	CP013965.1	99.9	100	tapV	Tap type IV pili (VF0475)
GCA_001518775.1	CP013965.1	100	100	motY	Polar flagella (VF0473)
GCA_001518775.1	CP013965.1	100	100	flmH	Polar flagella (VF0473)
GCA_001518775.1	CP013965.1	98.4	100	vgrG2	T6SS (VF0480)
GCA_001518775.1	CP013965.1	100	100	hcp	T6SS (VF0480)
GCA_001518775.1	CP013965.1	100	100	flmD	Polar flagella (VF0473)
GCA_001518775.1	CP013965.1	100	100	nueB	Polar flagella (VF0473)
GCA_001518775.1	CP013965.1	100	100	flaJ	Polar flagella (VF0473)
GCA_001518775.1	CP013965.1	100	100	flaH	Polar flagella (VF0473)
GCA_001518775.1	CP013965.1	100	100	flaB	Polar flagella (VF0473)
GCA_001518775.1	CP013965.1	100	100	flaA	Polar flagella (VF0473)
GCA_001518775.1	CP013965.1	100	100	flpL	Flp type IV pili (VF0476)
GCA_001518775.1	CP013965.1	100	100	flpK	Flp type IV pili (VF0476)
GCA_001518775.1	CP013965.1	100	100	flpI	Flp type IV pili (VF0476)
GCA_001518775.1	CP013965.1	99.7	100	flpH	Flp type IV pili (VF0476)
GCA_001518775.1	CP013965.1	100	100	flpG	Flp type IV pili (VF0476)
GCA_001518775.1	CP013965.1	100	100	flpF	Flp type IV pili (VF0476)
GCA_001518775.1	CP013965.1	100	100	flpE	Flp type IV pili (VF0476)
GCA_001518775.1	CP013965.1	100	100	flpD	Flp type IV pili (VF0476)
GCA_001518775.1	CP013965.1	100	100	flpC	Flp type IV pili (VF0476)
GCA_001518775.1	CP013965.1	100	100	flpB	Flp type IV pili (VF0476)
GCA_001518775.1	CP013965.1	100	100	flpA	Flp type IV pili (VF0476)
GCA_001518775.1	CP013965.1	100	100	pomB	Polar flagella (VF0473)
GCA_001518775.1	CP013965.1	100	100	cheB	Polar flagella (VF0473)
GCA_001518775.1	CP013965.1	100	100	cheA	Polar flagella (VF0473)
GCA_001518775.1	CP013965.1	99.6	100	fliA	Polar flagella (VF0473)
GCA_001518775.1	CP013965.1	100	100	flhG	Polar flagella (VF0473)
GCA_001518775.1	CP013965.1	99.8	100	flhF	Polar flagella (VF0473)
GCA_001518775.1	CP013965.1	100	100	flhA	Polar flagella (VF0473)
GCA_001518775.1	CP013965.1	100	100	flhB	Polar flagella (VF0473)
GCA_001518775.1	CP013965.1	100	100	fliP	Polar flagella (VF0473)
GCA_001518775.1	CP013965.1	99.8	100	fliK	Polar flagella (VF0473)
GCA_001518775.1	CP013965.1	100	100	fliH	Polar flagella (VF0473)
GCA_001518775.1	CP013965.1	100	100	rtxA	RtxA (VF0482)
GCA_001518775.1	CP013965.1	100	100	vgrG1	T6SS (VF0480)
GCA_001518775.1	CP013965.1	100	100	tapY	Tap type IV pili (VF0475)
GCA_001518775.1	CP013965.1	100	100	tppE	Tap type IV pili (VF0475)
GCA_001518775.1	CP013965.1	100	100	motX	Polar flagella (VF0473)
GCA_001518775.1	CP013965.1	99.6	100	exeN	Exe T2SS (VF0478)
GCA_001518775.1	CP013965.1	100	100	exeM	Exe T2SS (VF0478)
GCA_001518775.1	CP013965.1	99.7	100	exeL	Exe T2SS (VF0478)
GCA_001518775.1	CP013965.1	100	100	exeK	Exe T2SS (VF0478)
GCA_001518775.1	CP013965.1	100	100	exeJ	Exe T2SS (VF0478)
GCA_001518775.1	CP013965.1	100	100	exeH	Exe T2SS (VF0478)
GCA_001518775.1	CP013965.1	100	100	exeF	Exe T2SS (VF0478)
GCA_001518775.1	CP013965.1	100	100	exeE	Exe T2SS (VF0478)
GCA_001518775.1	CP013965.1	100	100	exeD	Exe T2SS (VF0478)
GCA_001518775.1	CP013965.1	99.6	100	exeC	Exe T2SS (VF0478)
GCA_001518775.1	CP013965.1	100	100	fimF	Type I pili (VF0486)
GCA_001518775.1	CP013965.1	100	100	fimE	Type I pili (VF0486)
GCA_001518775.1	CP013965.1	100	100	fimD	Type I pili (VF0486)
GCA_001518775.1	CP013965.1	100	100	fimC	Type I pili (VF0486)
GCA_001518775.1	CP013965.1	99.7	100	aerA/act	Aerolysin (VF0481)
GCA_001518775.1	CP013965.1	100	100	mshQ	MSHA type IV pili (VF0477)
GCA_001518775.1	CP013965.1	100	100	mshP	MSHA type IV pili (VF0477)
GCA_001518775.1	CP013965.1	100	100	mshO	MSHA type IV pili (VF0477)
GCA_001518775.1	CP013965.1	100	100	mshD	MSHA type IV pili (VF0477)
GCA_001518775.1	CP013965.1	100	100	mshC	MSHA type IV pili (VF0477)
GCA_001518775.1	CP013965.1	99.5	100	mshA	MSHA type IV pili (VF0477)
GCA_001518775.1	CP013965.1	99.3	100	mshF	MSHA type IV pili (VF0477)
GCA_001518775.1	CP013965.1	100	100	mshG	MSHA type IV pili (VF0477)
GCA_001518775.1	CP013965.1	100	100	mshE	MSHA type IV pili (VF0477)
GCA_001518775.1	CP013965.1	100	100	mshN	MSHA type IV pili (VF0477)
GCA_001518775.1	CP013965.1	100	100	mshM	MSHA type IV pili (VF0477)
GCA_001518775.1	CP013965.1	100	100	mshL	MSHA type IV pili (VF0477)
GCA_001518775.1	CP013965.1	100	100	mshJ	MSHA type IV pili (VF0477)
GCA_001518775.1	CP013965.1	100	100	mshI1	MSHA type IV pili (VF0477)
GCA_001518775.1	CP013965.1	100	100	mshI	MSHA type IV pili (VF0477)
GCA_001683535.1	CP016392.1	100	100	tapD	Exe T2SS (VF0478)
GCA_001683535.1	CP016392.1	100	100	tapC	Tap type IV pili (VF0475)
GCA_001683535.1	CP016392.1	100	100	tapB	Tap type IV pili (VF0475)
GCA_001683535.1	CP016392.1	100	100	exeB	Exe T2SS (VF0478)
GCA_001683535.1	CP016392.1	100	100	exeA	Exe T2SS (VF0478)
GCA_001683535.1	CP016392.1	100	100	tppF	Tap type IV pili (VF0475)
GCA_001683535.1	CP016392.1	100	100	tapU	Tap type IV pili (VF0475)
GCA_001683535.1	CP016392.1	100	100	pomB2	Polar flagella (VF0473)
GCA_001683535.1	CP016392.1	100	100	tapM	Tap type IV pili (VF0475)
GCA_001683535.1	CP016392.1	100	100	tapN	Tap type IV pili (VF0475)
GCA_001683535.1	CP016392.1	100	100	tapO	Tap type IV pili (VF0475)
GCA_001683535.1	CP016392.1	100	100	tapP	Tap type IV pili (VF0475)
GCA_001683535.1	CP016392.1	100	100	tapQ	Tap type IV pili (VF0475)
GCA_001683535.1	CP016392.1	99.5	100	flgA	Polar flagella (VF0473)
GCA_001683535.1	CP016392.1	100	100	flgD	Polar flagella (VF0473)
GCA_001683535.1	CP016392.1	100	100	flgE	Polar flagella (VF0473)
GCA_001683535.1	CP016392.1	100	100	flgJ	Polar flagella (VF0473)
GCA_001683535.1	CP016392.1	100	100	flgK	Polar flagella (VF0473)
GCA_001683535.1	CP016392.1	100	100	flgL	Polar flagella (VF0473)
GCA_001683535.1	CP016392.1	100	100	flrB	Polar flagella (VF0473)
GCA_001683535.1	CP016392.1	100	100	nueA	Polar flagella (VF0473)
GCA_001683535.1	CP016392.1	99.9	100	tapV	Tap type IV pili (VF0475)
GCA_001683535.1	CP016392.1	100	100	motY	Polar flagella (VF0473)
GCA_001683535.1	CP016392.1	100	100	flmH	Polar flagella (VF0473)
GCA_001683535.1	CP016392.1	100	100	vgrG2	T6SS (VF0480)
GCA_001683535.1	CP016392.1	100	100	hcp	T6SS (VF0480)
GCA_001683535.1	CP016392.1	100	100	flmD	Polar flagella (VF0473)
GCA_001683535.1	CP016392.1	100	100	nueB	Polar flagella (VF0473)
GCA_001683535.1	CP016392.1	100	100	flaJ	Polar flagella (VF0473)
GCA_001683535.1	CP016392.1	100	100	flaH	Polar flagella (VF0473)
GCA_001683535.1	CP016392.1	100	100	flaB	Polar flagella (VF0473)
GCA_001683535.1	CP016392.1	100	100	flaA	Polar flagella (VF0473)
GCA_001683535.1	CP016392.1	100	100	flpL	Flp type IV pili (VF0476)
GCA_001683535.1	CP016392.1	100	100	flpK	Flp type IV pili (VF0476)
GCA_001683535.1	CP016392.1	100	100	flpI	Flp type IV pili (VF0476)
GCA_001683535.1	CP016392.1	99.7	100	flpH	Flp type IV pili (VF0476)
GCA_001683535.1	CP016392.1	100	100	flpG	Flp type IV pili (VF0476)
GCA_001683535.1	CP016392.1	100	100	flpF	Flp type IV pili (VF0476)
GCA_001683535.1	CP016392.1	100	100	flpE	Flp type IV pili (VF0476)
GCA_001683535.1	CP016392.1	100	100	flpD	Flp type IV pili (VF0476)
GCA_001683535.1	CP016392.1	100	100	flpC	Flp type IV pili (VF0476)
GCA_001683535.1	CP016392.1	100	100	flpB	Flp type IV pili (VF0476)
GCA_001683535.1	CP016392.1	100	100	flpA	Flp type IV pili (VF0476)
GCA_001683535.1	CP016392.1	100	100	pomB	Polar flagella (VF0473)
GCA_001683535.1	CP016392.1	100	100	cheB	Polar flagella (VF0473)
GCA_001683535.1	CP016392.1	100	100	cheA	Polar flagella (VF0473)
GCA_001683535.1	CP016392.1	99.6	100	fliA	Polar flagella (VF0473)
GCA_001683535.1	CP016392.1	100	100	flhG	Polar flagella (VF0473)
GCA_001683535.1	CP016392.1	99.8	100	flhF	Polar flagella (VF0473)
GCA_001683535.1	CP016392.1	100	100	flhA	Polar flagella (VF0473)
GCA_001683535.1	CP016392.1	100	100	flhB	Polar flagella (VF0473)
GCA_001683535.1	CP016392.1	100	100	fliP	Polar flagella (VF0473)
GCA_001683535.1	CP016392.1	99.8	100	fliK	Polar flagella (VF0473)
GCA_001683535.1	CP016392.1	100	100	fliH	Polar flagella (VF0473)
GCA_001683535.1	CP016392.1	100	100	rtxA	RtxA (VF0482)
GCA_001683535.1	CP016392.1	100	100	vgrG1	T6SS (VF0480)
GCA_001683535.1	CP016392.1	100	100	tapY	Tap type IV pili (VF0475)
GCA_001683535.1	CP016392.1	100	100	tppE	Tap type IV pili (VF0475)
GCA_001683535.1	CP016392.1	100	100	motX	Polar flagella (VF0473)
GCA_001683535.1	CP016392.1	99.6	100	exeN	Exe T2SS (VF0478)
GCA_001683535.1	CP016392.1	100	100	exeM	Exe T2SS (VF0478)
GCA_001683535.1	CP016392.1	99.7	100	exeL	Exe T2SS (VF0478)
GCA_001683535.1	CP016392.1	100	100	exeK	Exe T2SS (VF0478)
GCA_001683535.1	CP016392.1	100	100	exeJ	Exe T2SS (VF0478)
GCA_001683535.1	CP016392.1	100	100	exeH	Exe T2SS (VF0478)
GCA_001683535.1	CP016392.1	100	100	exeF	Exe T2SS (VF0478)
GCA_001683535.1	CP016392.1	100	100	exeE	Exe T2SS (VF0478)
GCA_001683535.1	CP016392.1	100	100	exeD	Exe T2SS (VF0478)
GCA_001683535.1	CP016392.1	99.6	100	exeC	Exe T2SS (VF0478)
GCA_001683535.1	CP016392.1	100	100	fimF	Type I pili (VF0486)
GCA_001683535.1	CP016392.1	100	100	fimE	Type I pili (VF0486)
GCA_001683535.1	CP016392.1	100	100	fimD	Type I pili (VF0486)
GCA_001683535.1	CP016392.1	100	100	fimC	Type I pili (VF0486)
GCA_001683535.1	CP016392.1	99.5	100	aerA/act	Aerolysin (VF0481)
GCA_001683535.1	CP016392.1	100	100	mshQ	MSHA type IV pili (VF0477)
GCA_001683535.1	CP016392.1	100	100	mshP	MSHA type IV pili (VF0477)
GCA_001683535.1	CP016392.1	100	100	mshO	MSHA type IV pili (VF0477)
GCA_001683535.1	CP016392.1	100	100	mshD	MSHA type IV pili (VF0477)
GCA_001683535.1	CP016392.1	100	100	mshC	MSHA type IV pili (VF0477)
GCA_001683535.1	CP016392.1	100	100	mshB	MSHA type IV pili (VF0477)
GCA_001683535.1	CP016392.1	99.5	100	mshA	MSHA type IV pili (VF0477)
GCA_001683535.1	CP016392.1	99.3	100	mshF	MSHA type IV pili (VF0477)
GCA_001683535.1	CP016392.1	100	100	mshG	MSHA type IV pili (VF0477)
GCA_001683535.1	CP016392.1	100	100	mshE	MSHA type IV pili (VF0477)
GCA_001683535.1	CP016392.1	100	100	mshN	MSHA type IV pili (VF0477)
GCA_001683535.1	CP016392.1	100	100	mshM	MSHA type IV pili (VF0477)
GCA_001683535.1	CP016392.1	100	100	mshL	MSHA type IV pili (VF0477)
GCA_001683535.1	CP016392.1	100	100	mshJ	MSHA type IV pili (VF0477)
GCA_001683535.1	CP016392.1	100	100	mshI1	MSHA type IV pili (VF0477)
GCA_001683535.1	CP016392.1	100	100	mshI	MSHA type IV pili (VF0477)
GCA_001687125.1	CP016380.1	94.3	100	fliP	Lateral flagella (VF0474)
GCA_001687125.1	CP016380.1	95	100	lfiR	Lateral flagella (VF0474)
GCA_001687125.1	CP016380.1	96.2	100	lfgF	Lateral flagella (VF0474)
GCA_001687125.1	CP016380.1	98.9	100	lfgG	Lateral flagella (VF0474)
GCA_001687125.1	CP016380.1	97.8	100	lfgH	Lateral flagella (VF0474)
GCA_001687125.1	CP016380.1	96.2	100	flgI	Lateral flagella (VF0474)
GCA_001687125.1	CP016380.1	95	100	lfgL	Lateral flagella (VF0474)
GCA_001687125.1	CP016380.1	95.3	100	lafB	Lateral flagella (VF0474)
GCA_001687125.1	CP016380.1	95.4	100	lafF	Lateral flagella (VF0474)
GCA_001687125.1	CP016380.1	94.4	91.91	lafS	Lateral flagella (VF0474)
GCA_001687125.1	CP016380.1	98	99.67	lafT	Lateral flagella (VF0474)
GCA_001687125.1	CP016380.1	96.2	100	lafU	Lateral flagella (VF0474)
GCA_001687125.1	CP016380.1	99.8	100	tapB	Tap type IV pili (VF0475)
GCA_001687125.1	CP016380.1	97.8	100	exeB	Exe T2SS (VF0478)
GCA_001687125.1	CP016380.1	94.5	72.57	vgrG1	T6SS (VF0480)
GCA_001687125.1	CP016380.1	99.2	100	flgJ	Polar flagella (VF0473)
GCA_001687125.1	CP016380.1	93.2	100	flgK	Polar flagella (VF0473)
GCA_001687125.1	CP016380.1	96.4	100	nueA	Polar flagella (VF0473)
GCA_001687125.1	CP016380.1	93.5	100	ascU	T3SS (VF0479)
GCA_001687125.1	CP016380.1	90.8	100	aopN	T3SS (VF0479)
GCA_001687125.1	CP016380.1	90.2	99.03	ascC	T3SS (VF0479)
GCA_001687125.1	CP016380.1	100	100	motY	Polar flagella (VF0473)
GCA_001687125.1	CP016380.1	100	100	flmH	Polar flagella (VF0473)
GCA_001687125.1	CP016380.1	98.8	100	vgrG2	T6SS (VF0480)
GCA_001687125.1	CP016380.1	100	100	hcp	T6SS (VF0480)
GCA_001687125.1	CP016380.1	97	100	flpK	Flp type IV pili (VF0476)
GCA_001687125.1	CP016380.1	92.9	100	flpI	Flp type IV pili (VF0476)
GCA_001687125.1	CP016380.1	99.3	100	flpA	Flp type IV pili (VF0476)
GCA_001687125.1	CP016380.1	98.4	100	pomB	Polar flagella (VF0473)
GCA_001687125.1	CP016380.1	99.5	100	cheB	Polar flagella (VF0473)
GCA_001687125.1	CP016380.1	100	100	flhG	Polar flagella (VF0473)
GCA_001687125.1	CP016380.1	99.6	100	flhF	Polar flagella (VF0473)
GCA_001687125.1	CP016380.1	100	100	fliP	Polar flagella (VF0473)
GCA_001687125.1	CP016380.1	92.7	100	fliK	Polar flagella (VF0473)
GCA_001687125.1	CP016380.1	98.9	100	fliH	Polar flagella (VF0473)
GCA_001687125.1	CP016380.1	97.9	100	tapN	Tap type IV pili (VF0475)
GCA_001687125.1	CP016380.1	99.4	100	tapM	Tap type IV pili (VF0475)
GCA_001687125.1	CP016380.1	99.6	100	tapY	Tap type IV pili (VF0475)
GCA_001687125.1	CP016380.1	100	100	motX	Polar flagella (VF0473)
GCA_001687125.1	CP016380.1	100	100	exeM	Exe T2SS (VF0478)
GCA_001687125.1	CP016380.1	98.8	100	exeK	Exe T2SS (VF0478)
GCA_001687125.1	CP016380.1	99.5	94.01	exeJ	Exe T2SS (VF0478)
GCA_001687125.1	CP016380.1	99.8	100	exeE	Exe T2SS (VF0478)
GCA_001687125.1	CP016380.1	96.3	100	fimD	Type I pili (VF0486)
GCA_001687125.1	CP016380.1	98.1	100	mshP	MSHA type IV pili (VF0477)
GCA_001687125.1	CP016380.1	94.8	100	mshF	MSHA type IV pili (VF0477)
GCA_001687125.1	CP016380.1	97.6	100	mshN	MSHA type IV pili (VF0477)
GCA_001756325.1	MAKI01000008.1	99.2	100	tppA	Tap type IV pili (VF0475)
GCA_001756325.1	MAKI01000008.1	99.5	100	tapY	Tap type IV pili (VF0475)
GCA_001756325.1	MAKI01000008.1	100	100	tppB	Tap type IV pili (VF0475)
GCA_001756325.1	MAKI01000008.1	100	100	motX	Polar flagella (VF0473)
GCA_001756325.1	MAKI01000008.1	100	100	exeM	Exe T2SS (VF0478)
GCA_001756325.1	MAKI01000008.1	99.5	94.01	exeJ	Exe T2SS (VF0478)
GCA_001756325.1	MAKI01000008.1	99.2	100	exeI	Exe T2SS (VF0478)
GCA_001756325.1	MAKI01000008.1	99.8	100	exeE	Exe T2SS (VF0478)
GCA_001756325.1	MAKI01000013.1	94.3	100	fliP	Lateral flagella (VF0474)
GCA_001756325.1	MAKI01000013.1	94.4	100	lfiQ	Lateral flagella (VF0474)
GCA_001756325.1	MAKI01000013.1	95	100	lfiR	Lateral flagella (VF0474)
GCA_001756325.1	MAKI01000013.1	96.2	100	lfgF	Lateral flagella (VF0474)
GCA_001756325.1	MAKI01000013.1	98.9	100	lfgG	Lateral flagella (VF0474)
GCA_001756325.1	MAKI01000013.1	97.3	100	lfgH	Lateral flagella (VF0474)
GCA_001756325.1	MAKI01000013.1	95.9	100	flgI	Lateral flagella (VF0474)
GCA_001756325.1	MAKI01000013.1	95	100	lfgL	Lateral flagella (VF0474)
GCA_001756325.1	MAKI01000013.1	95.6	100	lafB	Lateral flagella (VF0474)
GCA_001756325.1	MAKI01000013.1	95.4	100	lafF	Lateral flagella (VF0474)
GCA_001756325.1	MAKI01000013.1	94.4	91.91	lafS	Lateral flagella (VF0474)
GCA_001756325.1	MAKI01000013.1	98	99.67	lafT	Lateral flagella (VF0474)
GCA_001756325.1	MAKI01000013.1	96.2	100	lafU	Lateral flagella (VF0474)
GCA_001756325.1	MAKI01000013.1	99.8	100	tapB	Tap type IV pili (VF0475)
GCA_001756325.1	MAKI01000013.1	98.2	100	exeB	Exe T2SS (VF0478)
GCA_001756325.1	MAKI01000014.1	96.6	76.54	vgrG2	T6SS (VF0480)
GCA_001756325.1	MAKI01000018.1	99	100	flgA	Polar flagella (VF0473)
GCA_001756325.1	MAKI01000018.1	99.2	100	flgJ	Polar flagella (VF0473)
GCA_001756325.1	MAKI01000018.1	93.7	100	flgK	Polar flagella (VF0473)
GCA_001756325.1	MAKI01000018.1	96.4	100	nueA	Polar flagella (VF0473)
GCA_001756325.1	MAKI01000019.1	99.5	100	aerA/act	Aerolysin (VF0481)
GCA_001756325.1	MAKI01000019.1	98.7	100	mshP	MSHA type IV pili (VF0477)
GCA_001756325.1	MAKI01000019.1	95.7	100	mshD	MSHA type IV pili (VF0477)
GCA_001756325.1	MAKI01000019.1	99.5	100	mshA	MSHA type IV pili (VF0477)
GCA_001756325.1	MAKI01000019.1	99.8	100	mshG	MSHA type IV pili (VF0477)
GCA_001756325.1	MAKI01000019.1	98.6	100	mshM	MSHA type IV pili (VF0477)
GCA_001756325.1	MAKI01000019.1	99.1	100	mshK	MSHA type IV pili (VF0477)
GCA_001756325.1	MAKI01000019.1	99	100	mshI1	MSHA type IV pili (VF0477)
GCA_001756325.1	MAKI01000022.1	100	100	motY	Polar flagella (VF0473)
GCA_001756325.1	MAKI01000022.1	90	99.03	ascC	T3SS (VF0479)
GCA_001756325.1	MAKI01000022.1	94.9	100	ascV	T3SS (VF0479)
GCA_001756325.1	MAKI01000022.1	94	100	ascU	T3SS (VF0479)
GCA_001756325.1	MAKI01000022.1	97.5	100	tapV	Tap type IV pili (VF0475)
GCA_001756325.1	MAKI01000028.1	100	100	fimA	Type I pili (VF0486)
GCA_001756325.1	MAKI01000028.1	99.5	100	fimC	Type I pili (VF0486)
GCA_001756325.1	MAKI01000028.1	99.6	100	fimD	Type I pili (VF0486)
GCA_001756325.1	MAKI01000028.1	99.2	100	fimE	Type I pili (VF0486)
GCA_001756325.1	MAKI01000028.1	98.9	100	fimF	Type I pili (VF0486)
GCA_001756325.1	MAKI01000029.1	94.8	82.4	vgrG2	T6SS (VF0480)
GCA_001756325.1	MAKI01000032.1	100	100	hcp	T6SS (VF0480)
GCA_001756325.1	MAKI01000039.1	99.2	100	tapU	Tap type IV pili (VF0475)
GCA_001756325.1	MAKI01000043.1	100	100	flmH	Polar flagella (VF0473)
GCA_001756325.1	MAKI01000056.1	98.9	100	fliH	Polar flagella (VF0473)
GCA_001756325.1	MAKI01000056.1	100	100	fliP	Polar flagella (VF0473)
GCA_001756325.1	MAKI01000056.1	98.7	100	flhB	Polar flagella (VF0473)
GCA_001756325.1	MAKI01000056.1	99.3	100	flhA	Polar flagella (VF0473)
GCA_001756325.1	MAKI01000056.1	99.6	100	flhF	Polar flagella (VF0473)
GCA_001756325.1	MAKI01000056.1	100	100	flhG	Polar flagella (VF0473)
GCA_001756325.1	MAKI01000056.1	100	100	cheB	Polar flagella (VF0473)
GCA_001756325.1	MAKI01000056.1	98.7	100	pomB	Polar flagella (VF0473)
GCA_001756325.1	MAKI01000057.1	100	100	tapM	Tap type IV pili (VF0475)
GCA_001756325.1	MAKI01000057.1	100	100	tapP	Tap type IV pili (VF0475)
GCA_001756325.1	MAKI01000057.1	98.6	100	tapQ	Tap type IV pili (VF0475)
GCA_001756325.1	MAKI01000059.1	93.2	72.57	vgrG1	T6SS (VF0480)
GCA_001756325.1	MAKI01000059.1	99.4	100	hcp	T6SS (VF0480)
GCA_001895965.1	CP018201.1	97.8	100	mshN	MSHA type IV pili (VF0477)
GCA_001895965.1	CP018201.1	94.1	100	mshD	MSHA type IV pili (VF0477)
GCA_001895965.1	CP018201.1	91.7	100	mshP	MSHA type IV pili (VF0477)
GCA_001895965.1	CP018201.1	99.9	100	fimC	Type I pili (VF0486)
GCA_001895965.1	CP018201.1	96.3	100	fimD	Type I pili (VF0486)
GCA_001895965.1	CP018201.1	99.6	100	exeE	Exe T2SS (VF0478)
GCA_001895965.1	CP018201.1	98.5	94.47	exeJ	Exe T2SS (VF0478)
GCA_001895965.1	CP018201.1	100	100	exeM	Exe T2SS (VF0478)
GCA_001895965.1	CP018201.1	99.5	100	motX	Polar flagella (VF0473)
GCA_001895965.1	CP018201.1	94.4	72.89	vgrG1	T6SS (VF0480)
GCA_001895965.1	CP018201.1	98.9	99.63	fliH	Polar flagella (VF0473)
GCA_001895965.1	CP018201.1	91.9	100	fliK	Polar flagella (VF0473)
GCA_001895965.1	CP018201.1	100	100	fliP	Polar flagella (VF0473)
GCA_001895965.1	CP018201.1	100	100	flhB	Polar flagella (VF0473)
GCA_001895965.1	CP018201.1	99.9	100	flhA	Polar flagella (VF0473)
GCA_001895965.1	CP018201.1	98.9	100	flhF	Polar flagella (VF0473)
GCA_001895965.1	CP018201.1	100	100	flhG	Polar flagella (VF0473)
GCA_001895965.1	CP018201.1	98.4	100	cheA	Polar flagella (VF0473)
GCA_001895965.1	CP018201.1	99.7	100	cheB	Polar flagella (VF0473)
GCA_001895965.1	CP018201.1	98.7	100	pomB	Polar flagella (VF0473)
GCA_001895965.1	CP018201.1	92.9	100	flaH	Polar flagella (VF0473)
GCA_001895965.1	CP018201.1	100	100	hcp	T6SS (VF0480)
GCA_001895965.1	CP018201.1	96.9	98.68	vgrG2	T6SS (VF0480)
GCA_001895965.1	CP018201.1	100	100	flmH	Polar flagella (VF0473)
GCA_001895965.1	CP018201.1	100	100	motY	Polar flagella (VF0473)
GCA_001895965.1	CP018201.1	99.3	100	tapV	Tap type IV pili (VF0475)
GCA_001895965.1	CP018201.1	95.3	100	nueA	Polar flagella (VF0473)
GCA_001895965.1	CP018201.1	98.8	100	flgL	Polar flagella (VF0473)
GCA_001895965.1	CP018201.1	99.4	100	flgJ	Polar flagella (VF0473)
GCA_001895965.1	CP018201.1	99.1	100	flgE	Polar flagella (VF0473)
GCA_001895965.1	CP018201.1	98.1	100	tapQ	Tap type IV pili (VF0475)
GCA_001895965.1	CP018201.1	99.7	100	tapU	Tap type IV pili (VF0475)
GCA_001895965.1	CP018201.1	99.3	100	exeA	Exe T2SS (VF0478)
GCA_001895965.1	CP018201.1	97.8	100	exeB	Exe T2SS (VF0478)
GCA_002850695.3	CP028568.2	99.8	100	tapB	Tap type IV pili (VF0475)
GCA_002850695.3	CP028568.2	97.8	100	exeB	Exe T2SS (VF0478)
GCA_002850695.3	CP028568.2	99.5	100	tapU	Tap type IV pili (VF0475)
GCA_002850695.3	CP028568.2	98.2	100	rtxA	RtxA (VF0482)
GCA_002850695.3	CP028568.2	99.6	100	fliH	Polar flagella (VF0473)
GCA_002850695.3	CP028568.2	99.2	100	fliP	Polar flagella (VF0473)
GCA_002850695.3	CP028568.2	100	100	flhA	Polar flagella (VF0473)
GCA_002850695.3	CP028568.2	99.4	100	flhF	Polar flagella (VF0473)
GCA_002850695.3	CP028568.2	100	100	flhG	Polar flagella (VF0473)
GCA_002850695.3	CP028568.2	99.6	100	fliA	Polar flagella (VF0473)
GCA_002850695.3	CP028568.2	97.9	100	cheA	Polar flagella (VF0473)
GCA_002850695.3	CP028568.2	99.5	100	cheB	Polar flagella (VF0473)
GCA_002850695.3	CP028568.2	99	100	pomB	Polar flagella (VF0473)
GCA_002850695.3	CP028568.2	93.6	100	flaH	Polar flagella (VF0473)
GCA_002850695.3	CP028568.2	100	100	flmH	Polar flagella (VF0473)
GCA_002850695.3	CP028568.2	100	100	hcp	T6SS (VF0480)
GCA_002850695.3	CP028568.2	100	100	motY	Polar flagella (VF0473)
GCA_002850695.3	CP028568.2	98.1	100	tapV	Tap type IV pili (VF0475)
GCA_002850695.3	CP028568.2	96	100	nueA	Polar flagella (VF0473)
GCA_002850695.3	CP028568.2	98	100	flgL	Polar flagella (VF0473)
GCA_002850695.3	CP028568.2	99.4	100	flgJ	Polar flagella (VF0473)
GCA_002850695.3	CP028568.2	99	100	flgA	Polar flagella (VF0473)
GCA_002850695.3	CP028568.2	99.3	100	tapQ	Tap type IV pili (VF0475)
GCA_002850695.3	CP028568.2	99.4	100	tapM	Tap type IV pili (VF0475)
GCA_002850695.3	CP028568.2	99.6	100	tapY	Tap type IV pili (VF0475)
GCA_002850695.3	CP028568.2	99	100	motX	Polar flagella (VF0473)
GCA_002850695.3	CP028568.2	100	100	exeM	Exe T2SS (VF0478)
GCA_002850695.3	CP028568.2	98.2	100	exeK	Exe T2SS (VF0478)
GCA_002850695.3	CP028568.2	99.5	94.01	exeJ	Exe T2SS (VF0478)
GCA_002850695.3	CP028568.2	99.8	100	exeE	Exe T2SS (VF0478)
GCA_002850695.3	CP028568.2	97.9	100	fimD	Type I pili (VF0486)
GCA_002850695.3	CP028568.2	99.8	100	fimC	Type I pili (VF0486)
GCA_002850695.3	CP028568.2	97.3	100	mshN	MSHA type IV pili (VF0477)
GCA_002850695.3	CP028568.2	98.7	100	mshL	MSHA type IV pili (VF0477)
GCA_003323285.1	PUTQ01000001.1	98.9	100	fliH	Polar flagella (VF0473)
GCA_003323285.1	PUTQ01000001.1	100	100	flhB	Polar flagella (VF0473)
GCA_003323285.1	PUTQ01000001.1	98.9	100	flhF	Polar flagella (VF0473)
GCA_003323285.1	PUTQ01000001.1	100	100	flhG	Polar flagella (VF0473)
GCA_003323285.1	PUTQ01000001.1	99.6	100	fliA	Polar flagella (VF0473)
GCA_003323285.1	PUTQ01000001.1	98.6	100	cheA	Polar flagella (VF0473)
GCA_003323285.1	PUTQ01000001.1	99.5	100	cheB	Polar flagella (VF0473)
GCA_003323285.1	PUTQ01000001.1	98.1	100	pomB	Polar flagella (VF0473)
GCA_003323285.1	PUTQ01000002.1	98.9	100	tapQ	Tap type IV pili (VF0475)
GCA_003323285.1	PUTQ01000003.1	100	100	hcp	T6SS (VF0480)
GCA_003323285.1	PUTQ01000004.1	99.5	100	flgA	Polar flagella (VF0473)
GCA_003323285.1	PUTQ01000004.1	100	100	flgE	Polar flagella (VF0473)
GCA_003323285.1	PUTQ01000004.1	98.6	100	flgJ	Polar flagella (VF0473)
GCA_003323285.1	PUTQ01000004.1	98.3	100	flgL	Polar flagella (VF0473)
GCA_003323285.1	PUTQ01000004.1	97.2	100	nueA	Polar flagella (VF0473)
GCA_003323285.1	PUTQ01000006.1	100	100	motY	Polar flagella (VF0473)
GCA_003323285.1	PUTQ01000008.1	100	100	exeM	Exe T2SS (VF0478)
GCA_003323285.1	PUTQ01000008.1	99.5	94.01	exeJ	Exe T2SS (VF0478)
GCA_003323285.1	PUTQ01000008.1	99.2	100	exeI	Exe T2SS (VF0478)
GCA_003323285.1	PUTQ01000008.1	99.6	100	exeE	Exe T2SS (VF0478)
GCA_003323285.1	PUTQ01000008.1	97.9	100	fimD	Type I pili (VF0486)
GCA_003323285.1	PUTQ01000011.1	99.6	100	tapB	Tap type IV pili (VF0475)
GCA_003323285.1	PUTQ01000015.1	100	100	flmH	Polar flagella (VF0473)
GCA_003323285.1	PUTQ01000017.1	93.3	100	flaH	Polar flagella (VF0473)
GCA_003323285.1	PUTQ01000018.1	100	100	motX	Polar flagella (VF0473)
GCA_003323285.1	PUTQ01000023.1	99.1	100	mshK	MSHA type IV pili (VF0477)
GCA_003323285.1	PUTQ01000023.1	99.5	100	mshA	MSHA type IV pili (VF0477)
GCA_003323285.1	PUTQ01000037.1	99.7	100	tapU	Tap type IV pili (VF0475)
GCA_003323285.1	PUTQ01000044.1	94.4	72.89	vgrG1	T6SS (VF0480)
GCA_003323285.1	PUTQ01000044.1	99.4	100	hcp	T6SS (VF0480)
GCA_003323285.1	PUTQ01000047.1	98.2	100	exeB	Exe T2SS (VF0478)
GCA_003491225.1	CP016989.1	100	100	tapD	Exe T2SS (VF0478)
GCA_003491225.1	CP016989.1	100	100	tapC	Tap type IV pili (VF0475)
GCA_003491225.1	CP016989.1	100	100	tapB	Tap type IV pili (VF0475)
GCA_003491225.1	CP016989.1	100	100	exeB	Exe T2SS (VF0478)
GCA_003491225.1	CP016989.1	100	100	exeA	Exe T2SS (VF0478)
GCA_003491225.1	CP016989.1	100	100	tppF	Tap type IV pili (VF0475)
GCA_003491225.1	CP016989.1	100	100	tapU	Tap type IV pili (VF0475)
GCA_003491225.1	CP016989.1	100	100	pomB2	Polar flagella (VF0473)
GCA_003491225.1	CP016989.1	100	100	tapM	Tap type IV pili (VF0475)
GCA_003491225.1	CP016989.1	100	100	tapN	Tap type IV pili (VF0475)
GCA_003491225.1	CP016989.1	100	100	tapO	Tap type IV pili (VF0475)
GCA_003491225.1	CP016989.1	100	100	tapP	Tap type IV pili (VF0475)
GCA_003491225.1	CP016989.1	99.4	100	tapQ	Tap type IV pili (VF0475)
GCA_003491225.1	CP016989.1	99.5	100	flgA	Polar flagella (VF0473)
GCA_003491225.1	CP016989.1	100	100	flgD	Polar flagella (VF0473)
GCA_003491225.1	CP016989.1	100	100	flgE	Polar flagella (VF0473)
GCA_003491225.1	CP016989.1	100	100	flgJ	Polar flagella (VF0473)
GCA_003491225.1	CP016989.1	100	100	flgK	Polar flagella (VF0473)
GCA_003491225.1	CP016989.1	100	100	flgL	Polar flagella (VF0473)
GCA_003491225.1	CP016989.1	100	100	flrB	Polar flagella (VF0473)
GCA_003491225.1	CP016989.1	100	100	nueA	Polar flagella (VF0473)
GCA_003491225.1	CP016989.1	99.9	100	tapV	Tap type IV pili (VF0475)
GCA_003491225.1	CP016989.1	100	100	motY	Polar flagella (VF0473)
GCA_003491225.1	CP016989.1	100	100	flmH	Polar flagella (VF0473)
GCA_003491225.1	CP016989.1	98.4	100	vgrG2	T6SS (VF0480)
GCA_003491225.1	CP016989.1	100	100	hcp	T6SS (VF0480)
GCA_003491225.1	CP016989.1	100	100	flmD	Polar flagella (VF0473)
GCA_003491225.1	CP016989.1	100	100	nueB	Polar flagella (VF0473)
GCA_003491225.1	CP016989.1	100	100	flaJ	Polar flagella (VF0473)
GCA_003491225.1	CP016989.1	99.8	100	flaH	Polar flagella (VF0473)
GCA_003491225.1	CP016989.1	100	100	flaB	Polar flagella (VF0473)
GCA_003491225.1	CP016989.1	100	100	flaA	Polar flagella (VF0473)
GCA_003491225.1	CP016989.1	100	100	flpL	Flp type IV pili (VF0476)
GCA_003491225.1	CP016989.1	100	100	flpK	Flp type IV pili (VF0476)
GCA_003491225.1	CP016989.1	100	100	flpI	Flp type IV pili (VF0476)
GCA_003491225.1	CP016989.1	99.7	100	flpH	Flp type IV pili (VF0476)
GCA_003491225.1	CP016989.1	100	100	flpG	Flp type IV pili (VF0476)
GCA_003491225.1	CP016989.1	99.8	100	flpF	Flp type IV pili (VF0476)
GCA_003491225.1	CP016989.1	100	100	flpE	Flp type IV pili (VF0476)
GCA_003491225.1	CP016989.1	100	100	flpD	Flp type IV pili (VF0476)
GCA_003491225.1	CP016989.1	100	100	flpC	Flp type IV pili (VF0476)
GCA_003491225.1	CP016989.1	100	100	flpB	Flp type IV pili (VF0476)
GCA_003491225.1	CP016989.1	100	100	flpA	Flp type IV pili (VF0476)
GCA_003491225.1	CP016989.1	100	100	pomB	Polar flagella (VF0473)
GCA_003491225.1	CP016989.1	100	100	cheB	Polar flagella (VF0473)
GCA_003491225.1	CP016989.1	100	100	cheA	Polar flagella (VF0473)
GCA_003491225.1	CP016989.1	99.6	100	fliA	Polar flagella (VF0473)
GCA_003491225.1	CP016989.1	100	100	flhG	Polar flagella (VF0473)
GCA_003491225.1	CP016989.1	99.8	100	flhF	Polar flagella (VF0473)
GCA_003491225.1	CP016989.1	100	100	flhA	Polar flagella (VF0473)
GCA_003491225.1	CP016989.1	100	100	flhB	Polar flagella (VF0473)
GCA_003491225.1	CP016989.1	100	100	fliP	Polar flagella (VF0473)
GCA_003491225.1	CP016989.1	99.8	100	fliK	Polar flagella (VF0473)
GCA_003491225.1	CP016989.1	100	100	fliH	Polar flagella (VF0473)
GCA_003491225.1	CP016989.1	100	100	rtxA	RtxA (VF0482)
GCA_003491225.1	CP016989.1	100	100	vgrG1	T6SS (VF0480)
GCA_003491225.1	CP016989.1	100	100	tapY	Tap type IV pili (VF0475)
GCA_003491225.1	CP016989.1	100	100	tppE	Tap type IV pili (VF0475)
GCA_003491225.1	CP016989.1	100	100	motX	Polar flagella (VF0473)
GCA_003491225.1	CP016989.1	99.6	100	exeN	Exe T2SS (VF0478)
GCA_003491225.1	CP016989.1	100	100	exeM	Exe T2SS (VF0478)
GCA_003491225.1	CP016989.1	99.7	100	exeL	Exe T2SS (VF0478)
GCA_003491225.1	CP016989.1	100	100	exeK	Exe T2SS (VF0478)
GCA_003491225.1	CP016989.1	100	100	exeJ	Exe T2SS (VF0478)
GCA_003491225.1	CP016989.1	98.9	100	exeH	Exe T2SS (VF0478)
GCA_003491225.1	CP016989.1	100	100	exeF	Exe T2SS (VF0478)
GCA_003491225.1	CP016989.1	100	100	exeE	Exe T2SS (VF0478)
GCA_003491225.1	CP016989.1	100	100	exeD	Exe T2SS (VF0478)
GCA_003491225.1	CP016989.1	99.6	100	exeC	Exe T2SS (VF0478)
GCA_003491225.1	CP016989.1	100	100	fimF	Type I pili (VF0486)
GCA_003491225.1	CP016989.1	100	100	fimE	Type I pili (VF0486)
GCA_003491225.1	CP016989.1	100	100	fimD	Type I pili (VF0486)
GCA_003491225.1	CP016989.1	100	100	fimC	Type I pili (VF0486)
GCA_003491225.1	CP016989.1	99.7	100	aerA/act	Aerolysin (VF0481)
GCA_003491225.1	CP016989.1	100	100	mshQ	MSHA type IV pili (VF0477)
GCA_003491225.1	CP016989.1	100	100	mshP	MSHA type IV pili (VF0477)
GCA_003491225.1	CP016989.1	100	100	mshO	MSHA type IV pili (VF0477)
GCA_003491225.1	CP016989.1	100	100	mshD	MSHA type IV pili (VF0477)
GCA_003491225.1	CP016989.1	100	100	mshC	MSHA type IV pili (VF0477)
GCA_003491225.1	CP016989.1	99.5	100	mshA	MSHA type IV pili (VF0477)
GCA_003491225.1	CP016989.1	99.3	100	mshF	MSHA type IV pili (VF0477)
GCA_003491225.1	CP016989.1	100	100	mshG	MSHA type IV pili (VF0477)
GCA_003491225.1	CP016989.1	99.6	100	mshE	MSHA type IV pili (VF0477)
GCA_003491225.1	CP016989.1	100	100	mshN	MSHA type IV pili (VF0477)
GCA_003491225.1	CP016989.1	100	100	mshM	MSHA type IV pili (VF0477)
GCA_003491225.1	CP016989.1	100	100	mshL	MSHA type IV pili (VF0477)
GCA_003491225.1	CP016989.1	100	100	mshJ	MSHA type IV pili (VF0477)
GCA_003491225.1	CP016989.1	100	100	mshI1	MSHA type IV pili (VF0477)
GCA_003491225.1	CP016989.1	100	100	mshI	MSHA type IV pili (VF0477)
GCA_003491245.1	CP016990.1	97.9	100	tapD	Exe T2SS (VF0478)
GCA_003491245.1	CP016990.1	99.8	100	tapB	Tap type IV pili (VF0475)
GCA_003491245.1	CP016990.1	98.2	100	exeB	Exe T2SS (VF0478)
GCA_003491245.1	CP016990.1	99.5	100	exeA	Exe T2SS (VF0478)
GCA_003491245.1	CP016990.1	99.5	100	tapU	Tap type IV pili (VF0475)
GCA_003491245.1	CP016990.1	98.9	100	tapM	Tap type IV pili (VF0475)
GCA_003491245.1	CP016990.1	100	100	tapP	Tap type IV pili (VF0475)
GCA_003491245.1	CP016990.1	97.8	100	tapQ	Tap type IV pili (VF0475)
GCA_003491245.1	CP016990.1	99.5	100	flgA	Polar flagella (VF0473)
GCA_003491245.1	CP016990.1	99.4	100	flgJ	Polar flagella (VF0473)
GCA_003491245.1	CP016990.1	96.4	100	nueA	Polar flagella (VF0473)
GCA_003491245.1	CP016990.1	100	100	motY	Polar flagella (VF0473)
GCA_003491245.1	CP016990.1	100	100	flmH	Polar flagella (VF0473)
GCA_003491245.1	CP016990.1	96.7	98.68	vgrG2	T6SS (VF0480)
GCA_003491245.1	CP016990.1	98.1	100	pomB	Polar flagella (VF0473)
GCA_003491245.1	CP016990.1	99.2	100	cheB	Polar flagella (VF0473)
GCA_003491245.1	CP016990.1	99.1	100	fliA	Polar flagella (VF0473)
GCA_003491245.1	CP016990.1	100	100	flhG	Polar flagella (VF0473)
GCA_003491245.1	CP016990.1	98.7	100	flhF	Polar flagella (VF0473)
GCA_003491245.1	CP016990.1	99.9	100	flhA	Polar flagella (VF0473)
GCA_003491245.1	CP016990.1	92.8	100	fliK	Polar flagella (VF0473)
GCA_003491245.1	CP016990.1	98.5	100	fliH	Polar flagella (VF0473)
GCA_003491245.1	CP016990.1	99.5	100	tapY	Tap type IV pili (VF0475)
GCA_003491245.1	CP016990.1	100	100	motX	Polar flagella (VF0473)
GCA_003491245.1	CP016990.1	98.8	100	exeM	Exe T2SS (VF0478)
GCA_003491245.1	CP016990.1	100	94.01	exeJ	Exe T2SS (VF0478)
GCA_003491245.1	CP016990.1	100	100	exeE	Exe T2SS (VF0478)
GCA_003491245.1	CP016990.1	98.4	100	fimD	Type I pili (VF0486)
GCA_003491245.1	CP016990.1	98.1	100	mshP	MSHA type IV pili (VF0477)
GCA_003491245.1	CP016990.1	99.5	100	mshA	MSHA type IV pili (VF0477)
GCA_003491245.1	CP016990.1	99.5	100	mshG	MSHA type IV pili (VF0477)
GCA_003491245.1	CP016990.1	95.2	100	mshN	MSHA type IV pili (VF0477)
GCA_003491245.1	CP016990.1	100	100	mshI1	MSHA type IV pili (VF0477)
GCA_003849735.1	RQKC01000015.1	94.3	100	fliP	Lateral flagella (VF0474)
GCA_003849735.1	RQKC01000015.1	94.4	100	lfiQ	Lateral flagella (VF0474)
GCA_003849735.1	RQKC01000015.1	95	100	lfiR	Lateral flagella (VF0474)
GCA_003849735.1	RQKC01000015.1	92.2	100	lfiH	Lateral flagella (VF0474)
GCA_003849735.1	RQKC01000015.1	95.3	100	lfgF	Lateral flagella (VF0474)
GCA_003849735.1	RQKC01000015.1	98.9	100	lfgG	Lateral flagella (VF0474)
GCA_003849735.1	RQKC01000015.1	97.3	100	lfgH	Lateral flagella (VF0474)
GCA_003849735.1	RQKC01000015.1	96.2	100	flgI	Lateral flagella (VF0474)
GCA_003849735.1	RQKC01000015.1	95	100	lfgL	Lateral flagella (VF0474)
GCA_003849735.1	RQKC01000015.1	95.8	100	lafB	Lateral flagella (VF0474)
GCA_003849735.1	RQKC01000015.1	95.4	100	lafF	Lateral flagella (VF0474)
GCA_003849735.1	RQKC01000015.1	94.9	91.91	lafS	Lateral flagella (VF0474)
GCA_003849735.1	RQKC01000015.1	98	99.67	lafT	Lateral flagella (VF0474)
GCA_003849735.1	RQKC01000015.1	96.2	100	lafU	Lateral flagella (VF0474)
GCA_003849735.1	RQKC01000015.1	99.8	100	tapB	Tap type IV pili (VF0475)
GCA_003849735.1	RQKC01000025.1	90	99.03	ascC	T3SS (VF0479)
GCA_003849735.1	RQKC01000025.1	94.7	100	ascV	T3SS (VF0479)
GCA_003849735.1	RQKC01000025.1	90.3	100	acr1	T3SS (VF0479)
GCA_003849735.1	RQKC01000025.1	90.8	100	aopN	T3SS (VF0479)
GCA_003849735.1	RQKC01000025.1	98.2	100	ascR	T3SS (VF0479)
GCA_003849735.1	RQKC01000025.1	93.8	100	ascU	T3SS (VF0479)
GCA_003849735.1	RQKC01000031.1	100	100	flmH	Polar flagella (VF0473)
GCA_003849735.1	RQKC01000058.1	99.5	100	tapU	Tap type IV pili (VF0475)
GCA_003849735.1	RQKC01000100.1	99.5	100	mshI1	MSHA type IV pili (VF0477)
GCA_003849735.1	RQKC01000100.1	99.1	100	mshK	MSHA type IV pili (VF0477)
GCA_003849735.1	RQKC01000100.1	96.2	100	mshL	MSHA type IV pili (VF0477)
GCA_003849735.1	RQKC01000100.1	96.1	100	mshF	MSHA type IV pili (VF0477)
GCA_003849735.1	RQKC01000100.1	94.7	100	mshD	MSHA type IV pili (VF0477)
GCA_003849735.1	RQKC01000104.1	99.7	100	cheB	Polar flagella (VF0473)
GCA_003849735.1	RQKC01000104.1	99	100	cheA	Polar flagella (VF0473)
GCA_003849735.1	RQKC01000104.1	99.1	100	fliA	Polar flagella (VF0473)
GCA_003849735.1	RQKC01000104.1	100	100	flhG	Polar flagella (VF0473)
GCA_003849735.1	RQKC01000104.1	99.2	100	flhF	Polar flagella (VF0473)
GCA_003849735.1	RQKC01000104.1	100	100	flhB	Polar flagella (VF0473)
GCA_003849735.1	RQKC01000104.1	99.6	100	fliP	Polar flagella (VF0473)
GCA_003849735.1	RQKC01000104.1	99.3	100	fliH	Polar flagella (VF0473)
GCA_003849735.1	RQKC01000123.1	99.4	100	hcp	T6SS (VF0480)
GCA_003849735.1	RQKC01000123.1	97.5	72.89	vgrG1	T6SS (VF0480)
GCA_003849735.1	RQKC01000129.1	93.6	100	fimA	Type I pili (VF0486)
GCA_003849735.1	RQKC01000129.1	96.7	100	fimD	Type I pili (VF0486)
GCA_003849735.1	RQKC01000129.1	95.6	100	fimF	Type I pili (VF0486)
GCA_003849735.1	RQKC01000129.1	99.8	100	exeE	Exe T2SS (VF0478)
GCA_003849735.1	RQKC01000129.1	99.2	100	exeI	Exe T2SS (VF0478)
GCA_003849735.1	RQKC01000129.1	98.2	100	exeK	Exe T2SS (VF0478)
GCA_003849735.1	RQKC01000129.1	100	100	exeM	Exe T2SS (VF0478)
GCA_003849735.1	RQKC01000134.1	100	100	motY	Polar flagella (VF0473)
GCA_003849735.1	RQKC01000163.1	100	100	hcp	T6SS (VF0480)
GCA_003849735.1	RQKC01000166.1	95.7	100	nueA	Polar flagella (VF0473)
GCA_003849735.1	RQKC01000166.1	93.1	100	flgK	Polar flagella (VF0473)
GCA_003849735.1	RQKC01000166.1	99.4	100	flgJ	Polar flagella (VF0473)
GCA_003849735.1	RQKC01000191.1	100	100	motX	Polar flagella (VF0473)
GCA_003849735.1	RQKC01000191.1	100	100	tppB	Tap type IV pili (VF0475)
GCA_003849735.1	RQKC01000191.1	99.7	100	tapY	Tap type IV pili (VF0475)
GCA_003849735.1	RQKC01000191.1	99.2	100	tppA	Tap type IV pili (VF0475)
GCA_003849735.1	RQKC01000193.1	97.7	100	tapQ	Tap type IV pili (VF0475)
GCA_003849735.1	RQKC01000193.1	99.7	100	tapM	Tap type IV pili (VF0475)
GCA_004296435.1	AP019193.1	97.8	100	exeB	Exe T2SS (VF0478)
GCA_004296435.1	AP019193.1	99.7	100	tapU	Tap type IV pili (VF0475)
GCA_004296435.1	AP019193.1	99.7	100	tapM	Tap type IV pili (VF0475)
GCA_004296435.1	AP019193.1	98.8	100	tapQ	Tap type IV pili (VF0475)
GCA_004296435.1	AP019193.1	99.5	100	flgA	Polar flagella (VF0473)
GCA_004296435.1	AP019193.1	99.2	100	flgJ	Polar flagella (VF0473)
GCA_004296435.1	AP019193.1	98.5	100	flgL	Polar flagella (VF0473)
GCA_004296435.1	AP019193.1	95.7	100	nueA	Polar flagella (VF0473)
GCA_004296435.1	AP019193.1	100	100	motY	Polar flagella (VF0473)
GCA_004296435.1	AP019193.1	99.6	100	flmH	Polar flagella (VF0473)
GCA_004296435.1	AP019193.1	93.3	100	flaH	Polar flagella (VF0473)
GCA_004296435.1	AP019193.1	98.4	100	pomB	Polar flagella (VF0473)
GCA_004296435.1	AP019193.1	99.2	100	cheB	Polar flagella (VF0473)
GCA_004296435.1	AP019193.1	98.1	100	cheA	Polar flagella (VF0473)
GCA_004296435.1	AP019193.1	99.6	100	fliA	Polar flagella (VF0473)
GCA_004296435.1	AP019193.1	100	100	flhG	Polar flagella (VF0473)
GCA_004296435.1	AP019193.1	99.2	100	flhF	Polar flagella (VF0473)
GCA_004296435.1	AP019193.1	99.5	100	flhB	Polar flagella (VF0473)
GCA_004296435.1	AP019193.1	100	100	fliP	Polar flagella (VF0473)
GCA_004296435.1	AP019193.1	99.3	100	fliH	Polar flagella (VF0473)
GCA_004296435.1	AP019193.1	98.1	100	rtxA	RtxA (VF0482)
GCA_004296435.1	AP019193.1	95.1	100	vgrG1	T6SS (VF0480)
GCA_004296435.1	AP019193.1	100	100	motX	Polar flagella (VF0473)
GCA_004296435.1	AP019193.1	100	100	exeM	Exe T2SS (VF0478)
GCA_004296435.1	AP019193.1	100	100	exeE	Exe T2SS (VF0478)
GCA_004296435.1	AP019193.1	97.9	100	fimD	Type I pili (VF0486)
GCA_004296435.1	AP019193.1	97.6	100	mshN	MSHA type IV pili (VF0477)
GCA_004684305.1	CP038463.1	99.5	100	tapB	Tap type IV pili (VF0475)
GCA_004684305.1	CP038463.1	99.1	100	exeB	Exe T2SS (VF0478)
GCA_004684305.1	CP038463.1	98.3	100	tapM	Tap type IV pili (VF0475)
GCA_004684305.1	CP038463.1	97.9	100	tapQ	Tap type IV pili (VF0475)
GCA_004684305.1	CP038463.1	93.3	99.8	ati2	T3SS (VF0479)
GCA_004684305.1	CP038463.1	94.9	100	ascU	T3SS (VF0479)
GCA_004684305.1	CP038463.1	98.1	100	ascT	T3SS (VF0479)
GCA_004684305.1	CP038463.1	97.7	100	ascR	T3SS (VF0479)
GCA_004684305.1	CP038463.1	90.8	99.35	ascQ	T3SS (VF0479)
GCA_004684305.1	CP038463.1	99.1	100	ascN	T3SS (VF0479)
GCA_004684305.1	CP038463.1	96.6	100	aopN	T3SS (VF0479)
GCA_004684305.1	CP038463.1	98.6	100	ascV	T3SS (VF0479)
GCA_004684305.1	CP038463.1	90.8	62.97	aopB	T3SS (VF0479)
GCA_004684305.1	CP038463.1	95.9	100	exsA	T3SS (VF0479)
GCA_004684305.1	CP038463.1	95.2	100	exsD	T3SS (VF0479)
GCA_004684305.1	CP038463.1	98.2	100	ascC	T3SS (VF0479)
GCA_004684305.1	CP038463.1	95.6	100	ascD	T3SS (VF0479)
GCA_004684305.1	CP038463.1	92.9	100	ascH	T3SS (VF0479)
GCA_004684305.1	CP038463.1	98.8	100	ascJ	T3SS (VF0479)
GCA_004684305.1	CP038463.1	90.9	100	ascK	T3SS (VF0479)
GCA_004684305.1	CP038463.1	95.9	100	ascL	T3SS (VF0479)
GCA_004684305.1	CP038463.1	99.1	100	flgE	Polar flagella (VF0473)
GCA_004684305.1	CP038463.1	99.7	100	flgJ	Polar flagella (VF0473)
GCA_004684305.1	CP038463.1	95.3	100	flgL	Polar flagella (VF0473)
GCA_004684305.1	CP038463.1	96.8	100	nueA	Polar flagella (VF0473)
GCA_004684305.1	CP038463.1	100	100	motY	Polar flagella (VF0473)
GCA_004684305.1	CP038463.1	100	100	flmH	Polar flagella (VF0473)
GCA_004684305.1	CP038463.1	100	100	hcp	T6SS (VF0480)
GCA_004684305.1	CP038463.1	100	100	flhG	Polar flagella (VF0473)
GCA_004684305.1	CP038463.1	97.7	100	flhF	Polar flagella (VF0473)
GCA_004684305.1	CP038463.1	99.9	100	flhA	Polar flagella (VF0473)
GCA_004684305.1	CP038463.1	99.7	100	flhB	Polar flagella (VF0473)
GCA_004684305.1	CP038463.1	99.2	100	fliP	Polar flagella (VF0473)
GCA_004684305.1	CP038463.1	99.3	100	fliH	Polar flagella (VF0473)
GCA_004684305.1	CP038463.1	97.5	67.79	rtxA	RtxA (VF0482)
GCA_004684305.1	CP038463.1	93.2	72.57	vgrG1	T6SS (VF0480)
GCA_004684305.1	CP038463.1	99.3	100	tapY	Tap type IV pili (VF0475)
GCA_004684305.1	CP038463.1	98	100	motX	Polar flagella (VF0473)
GCA_004684305.1	CP038463.1	100	100	exeM	Exe T2SS (VF0478)
GCA_004684305.1	CP038463.1	98.2	100	exeK	Exe T2SS (VF0478)
GCA_004684305.1	CP038463.1	99.8	100	exeE	Exe T2SS (VF0478)
GCA_004684305.1	CP038463.1	100	100	exeD	Exe T2SS (VF0478)
GCA_004684305.1	CP038463.1	95.9	99.59	fimD	Type I pili (VF0486)
GCA_004684305.1	CP038463.1	97.4	100	mshP	MSHA type IV pili (VF0477)
GCA_004684305.1	CP038463.1	99	100	mshA	MSHA type IV pili (VF0477)
GCA_004684305.1	CP038463.1	95.4	100	mshF	MSHA type IV pili (VF0477)
GCA_004684305.1	CP038463.1	99.8	100	mshG	MSHA type IV pili (VF0477)
GCA_004684305.1	CP038463.1	96.4	100	mshL	MSHA type IV pili (VF0477)
GCA_004684305.1	CP038463.1	98.5	100	mshI1	MSHA type IV pili (VF0477)
GCA_009791455.1	CP046954.1	98.6	100	tapD	Exe T2SS (VF0478)
GCA_009791455.1	CP046954.1	99.6	100	tapB	Tap type IV pili (VF0475)
GCA_009791455.1	CP046954.1	98.2	100	exeB	Exe T2SS (VF0478)
GCA_009791455.1	CP046954.1	99.7	100	tapM	Tap type IV pili (VF0475)
GCA_009791455.1	CP046954.1	99.2	100	tapQ	Tap type IV pili (VF0475)
GCA_009791455.1	CP046954.1	99.6	100	flgD	Polar flagella (VF0473)
GCA_009791455.1	CP046954.1	99.5	100	flgE	Polar flagella (VF0473)
GCA_009791455.1	CP046954.1	99.4	100	flgJ	Polar flagella (VF0473)
GCA_009791455.1	CP046954.1	98.8	100	flgL	Polar flagella (VF0473)
GCA_009791455.1	CP046954.1	96.8	100	nueA	Polar flagella (VF0473)
GCA_009791455.1	CP046954.1	100	100	motY	Polar flagella (VF0473)
GCA_009791455.1	CP046954.1	100	100	flmH	Polar flagella (VF0473)
GCA_009791455.1	CP046954.1	100	100	hcp	T6SS (VF0480)
GCA_009791455.1	CP046954.1	94	100	flaH	Polar flagella (VF0473)
GCA_009791455.1	CP046954.1	98.4	100	pomB	Polar flagella (VF0473)
GCA_009791455.1	CP046954.1	99.5	100	cheB	Polar flagella (VF0473)
GCA_009791455.1	CP046954.1	99.6	100	cheA	Polar flagella (VF0473)
GCA_009791455.1	CP046954.1	99.6	100	fliA	Polar flagella (VF0473)
GCA_009791455.1	CP046954.1	100	100	flhG	Polar flagella (VF0473)
GCA_009791455.1	CP046954.1	99.6	100	flhF	Polar flagella (VF0473)
GCA_009791455.1	CP046954.1	99.9	100	flhA	Polar flagella (VF0473)
GCA_009791455.1	CP046954.1	100	100	flhB	Polar flagella (VF0473)
GCA_009791455.1	CP046954.1	99.6	100	fliP	Polar flagella (VF0473)
GCA_009791455.1	CP046954.1	98.5	99.63	fliH	Polar flagella (VF0473)
GCA_009791455.1	CP046954.1	96.1	100	vgrG1	T6SS (VF0480)
GCA_009791455.1	CP046954.1	99.5	100	tapY	Tap type IV pili (VF0475)
GCA_009791455.1	CP046954.1	99.5	100	motX	Polar flagella (VF0473)
GCA_009791455.1	CP046954.1	100	100	exeM	Exe T2SS (VF0478)
GCA_009791455.1	CP046954.1	98.5	100	exeK	Exe T2SS (VF0478)
GCA_009791455.1	CP046954.1	99	94.01	exeJ	Exe T2SS (VF0478)
GCA_009791455.1	CP046954.1	99.6	100	exeE	Exe T2SS (VF0478)
GCA_009791455.1	CP046954.1	96.7	100	fimF	Type I pili (VF0486)
GCA_009791455.1	CP046954.1	97.1	100	fimD	Type I pili (VF0486)
GCA_009791455.1	CP046954.1	99.5	100	fimC	Type I pili (VF0486)
GCA_009791455.1	CP046954.1	99.8	100	mshG	MSHA type IV pili (VF0477)
GCA_009791455.1	CP046954.1	97.3	100	mshN	MSHA type IV pili (VF0477)
GCA_009791455.1	CP046954.1	99	100	mshI1	MSHA type IV pili (VF0477)
GCA_011602425.1	CP050012.1	100	100	tapD	Exe T2SS (VF0478)
GCA_011602425.1	CP050012.1	100	100	tapC	Tap type IV pili (VF0475)
GCA_011602425.1	CP050012.1	100	100	tapB	Tap type IV pili (VF0475)
GCA_011602425.1	CP050012.1	100	100	exeB	Exe T2SS (VF0478)
GCA_011602425.1	CP050012.1	100	100	exeA	Exe T2SS (VF0478)
GCA_011602425.1	CP050012.1	100	100	tppF	Tap type IV pili (VF0475)
GCA_011602425.1	CP050012.1	100	100	tapU	Tap type IV pili (VF0475)
GCA_011602425.1	CP050012.1	100	100	pomB2	Polar flagella (VF0473)
GCA_011602425.1	CP050012.1	100	100	tapM	Tap type IV pili (VF0475)
GCA_011602425.1	CP050012.1	100	100	tapN	Tap type IV pili (VF0475)
GCA_011602425.1	CP050012.1	100	100	tapO	Tap type IV pili (VF0475)
GCA_011602425.1	CP050012.1	100	100	tapP	Tap type IV pili (VF0475)
GCA_011602425.1	CP050012.1	100	100	tapQ	Tap type IV pili (VF0475)
GCA_011602425.1	CP050012.1	99.5	100	flgA	Polar flagella (VF0473)
GCA_011602425.1	CP050012.1	100	100	flgD	Polar flagella (VF0473)
GCA_011602425.1	CP050012.1	100	100	flgE	Polar flagella (VF0473)
GCA_011602425.1	CP050012.1	100	100	flgJ	Polar flagella (VF0473)
GCA_011602425.1	CP050012.1	100	100	flgK	Polar flagella (VF0473)
GCA_011602425.1	CP050012.1	100	100	flgL	Polar flagella (VF0473)
GCA_011602425.1	CP050012.1	100	100	flrB	Polar flagella (VF0473)
GCA_011602425.1	CP050012.1	100	100	nueA	Polar flagella (VF0473)
GCA_011602425.1	CP050012.1	99.9	100	tapV	Tap type IV pili (VF0475)
GCA_011602425.1	CP050012.1	100	100	motY	Polar flagella (VF0473)
GCA_011602425.1	CP050012.1	100	100	flmH	Polar flagella (VF0473)
GCA_011602425.1	CP050012.1	98.4	100	vgrG2	T6SS (VF0480)
GCA_011602425.1	CP050012.1	100	100	hcp	T6SS (VF0480)
GCA_011602425.1	CP050012.1	100	100	flmD	Polar flagella (VF0473)
GCA_011602425.1	CP050012.1	100	100	nueB	Polar flagella (VF0473)
GCA_011602425.1	CP050012.1	100	100	flaJ	Polar flagella (VF0473)
GCA_011602425.1	CP050012.1	100	100	flaH	Polar flagella (VF0473)
GCA_011602425.1	CP050012.1	100	100	flaB	Polar flagella (VF0473)
GCA_011602425.1	CP050012.1	100	100	flaA	Polar flagella (VF0473)
GCA_011602425.1	CP050012.1	100	100	flpL	Flp type IV pili (VF0476)
GCA_011602425.1	CP050012.1	100	100	flpK	Flp type IV pili (VF0476)
GCA_011602425.1	CP050012.1	100	100	flpI	Flp type IV pili (VF0476)
GCA_011602425.1	CP050012.1	99.7	100	flpH	Flp type IV pili (VF0476)
GCA_011602425.1	CP050012.1	100	100	flpG	Flp type IV pili (VF0476)
GCA_011602425.1	CP050012.1	100	100	flpF	Flp type IV pili (VF0476)
GCA_011602425.1	CP050012.1	100	100	flpE	Flp type IV pili (VF0476)
GCA_011602425.1	CP050012.1	100	100	flpD	Flp type IV pili (VF0476)
GCA_011602425.1	CP050012.1	100	100	flpC	Flp type IV pili (VF0476)
GCA_011602425.1	CP050012.1	100	100	flpB	Flp type IV pili (VF0476)
GCA_011602425.1	CP050012.1	100	100	flpA	Flp type IV pili (VF0476)
GCA_011602425.1	CP050012.1	100	100	pomB	Polar flagella (VF0473)
GCA_011602425.1	CP050012.1	100	100	cheB	Polar flagella (VF0473)
GCA_011602425.1	CP050012.1	100	100	cheA	Polar flagella (VF0473)
GCA_011602425.1	CP050012.1	99.6	100	fliA	Polar flagella (VF0473)
GCA_011602425.1	CP050012.1	100	100	flhG	Polar flagella (VF0473)
GCA_011602425.1	CP050012.1	99.8	100	flhF	Polar flagella (VF0473)
GCA_011602425.1	CP050012.1	100	100	flhA	Polar flagella (VF0473)
GCA_011602425.1	CP050012.1	100	100	flhB	Polar flagella (VF0473)
GCA_011602425.1	CP050012.1	100	100	fliP	Polar flagella (VF0473)
GCA_011602425.1	CP050012.1	99.8	100	fliK	Polar flagella (VF0473)
GCA_011602425.1	CP050012.1	100	100	fliH	Polar flagella (VF0473)
GCA_011602425.1	CP050012.1	100	100	rtxA	RtxA (VF0482)
GCA_011602425.1	CP050012.1	100	100	vgrG1	T6SS (VF0480)
GCA_011602425.1	CP050012.1	100	100	tapY	Tap type IV pili (VF0475)
GCA_011602425.1	CP050012.1	100	100	tppE	Tap type IV pili (VF0475)
GCA_011602425.1	CP050012.1	100	100	motX	Polar flagella (VF0473)
GCA_011602425.1	CP050012.1	99.6	100	exeN	Exe T2SS (VF0478)
GCA_011602425.1	CP050012.1	100	100	exeM	Exe T2SS (VF0478)
GCA_011602425.1	CP050012.1	99.7	100	exeL	Exe T2SS (VF0478)
GCA_011602425.1	CP050012.1	100	100	exeK	Exe T2SS (VF0478)
GCA_011602425.1	CP050012.1	100	100	exeJ	Exe T2SS (VF0478)
GCA_011602425.1	CP050012.1	100	100	exeH	Exe T2SS (VF0478)
GCA_011602425.1	CP050012.1	100	100	exeF	Exe T2SS (VF0478)
GCA_011602425.1	CP050012.1	100	100	exeE	Exe T2SS (VF0478)
GCA_011602425.1	CP050012.1	100	100	exeD	Exe T2SS (VF0478)
GCA_011602425.1	CP050012.1	99.6	100	exeC	Exe T2SS (VF0478)
GCA_011602425.1	CP050012.1	100	100	fimF	Type I pili (VF0486)
GCA_011602425.1	CP050012.1	100	100	fimE	Type I pili (VF0486)
GCA_011602425.1	CP050012.1	100	100	fimD	Type I pili (VF0486)
GCA_011602425.1	CP050012.1	100	100	fimC	Type I pili (VF0486)
GCA_011602425.1	CP050012.1	99.7	100	aerA/act	Aerolysin (VF0481)
GCA_011602425.1	CP050012.1	100	100	mshQ	MSHA type IV pili (VF0477)
GCA_011602425.1	CP050012.1	100	100	mshP	MSHA type IV pili (VF0477)
GCA_011602425.1	CP050012.1	100	100	mshO	MSHA type IV pili (VF0477)
GCA_011602425.1	CP050012.1	100	100	mshD	MSHA type IV pili (VF0477)
GCA_011602425.1	CP050012.1	100	100	mshC	MSHA type IV pili (VF0477)
GCA_011602425.1	CP050012.1	99.5	100	mshA	MSHA type IV pili (VF0477)
GCA_011602425.1	CP050012.1	99.3	100	mshF	MSHA type IV pili (VF0477)
GCA_011602425.1	CP050012.1	100	100	mshG	MSHA type IV pili (VF0477)
GCA_011602425.1	CP050012.1	100	100	mshE	MSHA type IV pili (VF0477)
GCA_011602425.1	CP050012.1	100	100	mshN	MSHA type IV pili (VF0477)
GCA_011602425.1	CP050012.1	100	100	mshM	MSHA type IV pili (VF0477)
GCA_011602425.1	CP050012.1	100	100	mshL	MSHA type IV pili (VF0477)
GCA_011602425.1	CP050012.1	100	100	mshJ	MSHA type IV pili (VF0477)
GCA_011602425.1	CP050012.1	100	100	mshI1	MSHA type IV pili (VF0477)
GCA_011602425.1	CP050012.1	100	100	mshI	MSHA type IV pili (VF0477)
GCA_012641195.1	JABAJN010000001.1	96.1	100	vgrG1	T6SS (VF0480)
GCA_012641195.1	JABAJN010000002.1	99.5	100	tapB	Tap type IV pili (VF0475)
GCA_012641195.1	JABAJN010000002.1	98.2	100	exeB	Exe T2SS (VF0478)
GCA_012641195.1	JABAJN010000004.1	100	100	hcp	T6SS (VF0480)
GCA_012641195.1	JABAJN010000004.1	95.1	68.79	vgrG1	T6SS (VF0480)
GCA_012641195.1	JABAJN010000004.1	97.4	100	vgrG2	T6SS (VF0480)
GCA_012641195.1	JABAJN010000007.1	98.9	100	fliH	Polar flagella (VF0473)
GCA_012641195.1	JABAJN010000007.1	91.2	100	fliK	Polar flagella (VF0473)
GCA_012641195.1	JABAJN010000007.1	99.2	100	fliP	Polar flagella (VF0473)
GCA_012641195.1	JABAJN010000007.1	99.2	100	flhF	Polar flagella (VF0473)
GCA_012641195.1	JABAJN010000007.1	100	100	flhG	Polar flagella (VF0473)
GCA_012641195.1	JABAJN010000007.1	99.6	100	fliA	Polar flagella (VF0473)
GCA_012641195.1	JABAJN010000007.1	96.4	100	cheA	Polar flagella (VF0473)
GCA_012641195.1	JABAJN010000007.1	99.5	100	cheB	Polar flagella (VF0473)
GCA_012641195.1	JABAJN010000007.1	98.4	100	pomB	Polar flagella (VF0473)
GCA_012641195.1	JABAJN010000010.1	100	100	flmH	Polar flagella (VF0473)
GCA_012641195.1	JABAJN010000011.1	100	100	motX	Polar flagella (VF0473)
GCA_012641195.1	JABAJN010000011.1	99.3	100	tppB	Tap type IV pili (VF0475)
GCA_012641195.1	JABAJN010000015.1	100	100	exeM	Exe T2SS (VF0478)
GCA_012641195.1	JABAJN010000015.1	98.8	100	exeK	Exe T2SS (VF0478)
GCA_012641195.1	JABAJN010000015.1	98.5	94.47	exeJ	Exe T2SS (VF0478)
GCA_012641195.1	JABAJN010000015.1	99.2	100	exeI	Exe T2SS (VF0478)
GCA_012641195.1	JABAJN010000015.1	100	100	exeF	Exe T2SS (VF0478)
GCA_012641195.1	JABAJN010000015.1	99.8	100	exeE	Exe T2SS (VF0478)
GCA_012641195.1	JABAJN010000015.1	97.9	100	fimD	Type I pili (VF0486)
GCA_012641195.1	JABAJN010000015.1	99.8	100	fimC	Type I pili (VF0486)
GCA_012641195.1	JABAJN010000016.1	96.4	100	nueA	Polar flagella (VF0473)
GCA_012641195.1	JABAJN010000022.1	100	100	motY	Polar flagella (VF0473)
GCA_012641195.1	JABAJN010000025.1	99.1	100	mshK	MSHA type IV pili (VF0477)
GCA_012641195.1	JABAJN010000025.1	96.5	100	mshN	MSHA type IV pili (VF0477)
GCA_012641195.1	JABAJN010000025.1	91	100	mshP	MSHA type IV pili (VF0477)
GCA_012641195.1	JABAJN010000026.1	99.2	100	flgJ	Polar flagella (VF0473)
GCA_012641195.1	JABAJN010000042.1	99.4	100	tapM	Tap type IV pili (VF0475)
GCA_012641195.1	JABAJN010000042.1	99.3	100	tapQ	Tap type IV pili (VF0475)
GCA_013205705.1	CP053859.1	96.7	100	mshN	MSHA type IV pili (VF0477)
GCA_013205705.1	CP053859.1	99	100	mshA	MSHA type IV pili (VF0477)
GCA_013205705.1	CP053859.1	95.9	99.59	fimD	Type I pili (VF0486)
GCA_013205705.1	CP053859.1	99.8	100	exeE	Exe T2SS (VF0478)
GCA_013205705.1	CP053859.1	97.5	94.01	exeJ	Exe T2SS (VF0478)
GCA_013205705.1	CP053859.1	98.2	100	exeM	Exe T2SS (VF0478)
GCA_013205705.1	CP053859.1	95.5	100	motX	Polar flagella (VF0473)
GCA_013205705.1	CP053859.1	94	100	tppE	Tap type IV pili (VF0475)
GCA_013205705.1	CP053859.1	96.7	100	tapY	Tap type IV pili (VF0475)
GCA_013205705.1	CP053859.1	100	100	hcp	T6SS (VF0480)
GCA_013205705.1	CP053859.1	95.9	100	vgrG1	T6SS (VF0480)
GCA_013205705.1	CP053859.1	97.4	100	fliH	Polar flagella (VF0473)
GCA_013205705.1	CP053859.1	99.6	100	fliP	Polar flagella (VF0473)
GCA_013205705.1	CP053859.1	98.6	100	flhA	Polar flagella (VF0473)
GCA_013205705.1	CP053859.1	96.8	100	flhF	Polar flagella (VF0473)
GCA_013205705.1	CP053859.1	100	100	flhG	Polar flagella (VF0473)
GCA_013205705.1	CP053859.1	90.8	100	cheA	Polar flagella (VF0473)
GCA_013205705.1	CP053859.1	96.5	100	cheB	Polar flagella (VF0473)
GCA_013205705.1	CP053859.1	94.2	100	pomB	Polar flagella (VF0473)
GCA_013205705.1	CP053859.1	100	100	flmH	Polar flagella (VF0473)
GCA_013205705.1	CP053859.1	96.8	100	motY	Polar flagella (VF0473)
GCA_013205705.1	CP053859.1	95.3	100	nueA	Polar flagella (VF0473)
GCA_013205705.1	CP053859.1	98.2	100	flrA	Polar flagella (VF0473)
GCA_013205705.1	CP053859.1	93.9	100	flgJ	Polar flagella (VF0473)
GCA_013205705.1	CP053859.1	93.6	99.59	tapQ	Tap type IV pili (VF0475)
GCA_013205705.1	CP053859.1	96	100	tapP	Tap type IV pili (VF0475)
GCA_013205705.1	CP053859.1	98.4	100	tapU	Tap type IV pili (VF0475)
GCA_013205705.1	CP053859.1	95.6	100	tppF	Tap type IV pili (VF0475)
GCA_013205705.1	CP053859.1	98.8	100	tapB	Tap type IV pili (VF0475)
GCA_013205705.1	CP053859.1	99.8	100	tapC	Tap type IV pili (VF0475)
GCA_014161955.1	AP022206.1	97.8	100	exeB	Exe T2SS (VF0478)
GCA_014161955.1	AP022206.1	99.3	100	exeA	Exe T2SS (VF0478)
GCA_014161955.1	AP022206.1	99.7	100	tapU	Tap type IV pili (VF0475)
GCA_014161955.1	AP022206.1	98.1	100	tapQ	Tap type IV pili (VF0475)
GCA_014161955.1	AP022206.1	99.5	100	flgA	Polar flagella (VF0473)
GCA_014161955.1	AP022206.1	99.8	100	flgE	Polar flagella (VF0473)
GCA_014161955.1	AP022206.1	98.6	100	flgJ	Polar flagella (VF0473)
GCA_014161955.1	AP022206.1	96	100	flgL	Polar flagella (VF0473)
GCA_014161955.1	AP022206.1	96	100	nueA	Polar flagella (VF0473)
GCA_014161955.1	AP022206.1	99.3	100	tapV	Tap type IV pili (VF0475)
GCA_014161955.1	AP022206.1	100	100	motY	Polar flagella (VF0473)
GCA_014161955.1	AP022206.1	100	100	flmH	Polar flagella (VF0473)
GCA_014161955.1	AP022206.1	96.9	98.68	vgrG2	T6SS (VF0480)
GCA_014161955.1	AP022206.1	100	100	hcp	T6SS (VF0480)
GCA_014161955.1	AP022206.1	92.9	100	flaH	Polar flagella (VF0473)
GCA_014161955.1	AP022206.1	98.4	100	pomB	Polar flagella (VF0473)
GCA_014161955.1	AP022206.1	99.5	100	cheB	Polar flagella (VF0473)
GCA_014161955.1	AP022206.1	98.2	100	cheA	Polar flagella (VF0473)
GCA_014161955.1	AP022206.1	100	100	flhG	Polar flagella (VF0473)
GCA_014161955.1	AP022206.1	99.2	100	flhF	Polar flagella (VF0473)
GCA_014161955.1	AP022206.1	99.9	100	flhA	Polar flagella (VF0473)
GCA_014161955.1	AP022206.1	100	100	flhB	Polar flagella (VF0473)
GCA_014161955.1	AP022206.1	100	100	fliP	Polar flagella (VF0473)
GCA_014161955.1	AP022206.1	91.9	100	fliK	Polar flagella (VF0473)
GCA_014161955.1	AP022206.1	98.9	99.63	fliH	Polar flagella (VF0473)
GCA_014161955.1	AP022206.1	94.4	72.89	vgrG1	T6SS (VF0480)
GCA_014161955.1	AP022206.1	99.5	100	motX	Polar flagella (VF0473)
GCA_014161955.1	AP022206.1	100	100	exeM	Exe T2SS (VF0478)
GCA_014161955.1	AP022206.1	98.5	94.47	exeJ	Exe T2SS (VF0478)
GCA_014161955.1	AP022206.1	99.6	100	exeE	Exe T2SS (VF0478)
GCA_014161955.1	AP022206.1	96.3	100	fimD	Type I pili (VF0486)
GCA_014161955.1	AP022206.1	99.9	100	fimC	Type I pili (VF0486)
GCA_014161955.1	AP022206.1	91.7	100	mshP	MSHA type IV pili (VF0477)
GCA_014161955.1	AP022206.1	94.1	100	mshD	MSHA type IV pili (VF0477)
GCA_014161955.1	AP022206.1	97.8	100	mshN	MSHA type IV pili (VF0477)
GCA_015353175.1	VWTU01000002.1	100	100	motY	Polar flagella (VF0473)
GCA_015353175.1	VWTU01000002.1	94.4	100	tapV	Tap type IV pili (VF0475)
GCA_015353175.1	VWTU01000003.1	96	100	nueA	Polar flagella (VF0473)
GCA_015353175.1	VWTU01000004.1	100	100	flmH	Polar flagella (VF0473)
GCA_015353175.1	VWTU01000006.1	99.3	100	fliH	Polar flagella (VF0473)
GCA_015353175.1	VWTU01000006.1	93.4	100	fliK	Polar flagella (VF0473)
GCA_015353175.1	VWTU01000006.1	100	100	fliP	Polar flagella (VF0473)
GCA_015353175.1	VWTU01000006.1	100	100	flhB	Polar flagella (VF0473)
GCA_015353175.1	VWTU01000006.1	98.9	100	flhF	Polar flagella (VF0473)
GCA_015353175.1	VWTU01000006.1	100	100	flhG	Polar flagella (VF0473)
GCA_015353175.1	VWTU01000006.1	99.6	100	fliA	Polar flagella (VF0473)
GCA_015353175.1	VWTU01000006.1	99.5	100	cheB	Polar flagella (VF0473)
GCA_015353175.1	VWTU01000009.1	97	100	motX	Polar flagella (VF0473)
GCA_015353175.1	VWTU01000010.1	99.6	100	tapB	Tap type IV pili (VF0475)
GCA_015353175.1	VWTU01000012.1	97.3	100	exeB	Exe T2SS (VF0478)
GCA_015353175.1	VWTU01000022.1	95.2	100	mshD	MSHA type IV pili (VF0477)
GCA_015353175.1	VWTU01000022.1	99	100	mshM	MSHA type IV pili (VF0477)
GCA_015353175.1	VWTU01000022.1	96.4	100	mshL	MSHA type IV pili (VF0477)
GCA_015353175.1	VWTU01000022.1	98.1	100	mshK	MSHA type IV pili (VF0477)
GCA_015353175.1	VWTU01000029.1	100	100	exeE	Exe T2SS (VF0478)
GCA_015353175.1	VWTU01000029.1	98.3	100	exeI	Exe T2SS (VF0478)
GCA_015353175.1	VWTU01000029.1	99	94.01	exeJ	Exe T2SS (VF0478)
GCA_015353175.1	VWTU01000029.1	99.7	100	exeK	Exe T2SS (VF0478)
GCA_015353175.1	VWTU01000029.1	100	100	exeM	Exe T2SS (VF0478)
GCA_015353175.1	VWTU01000032.1	98.9	100	tapU	Tap type IV pili (VF0475)
GCA_015353175.1	VWTU01000039.1	96.7	66.2	vgrG1	T6SS (VF0480)
GCA_015353175.1	VWTU01000051.1	98.8	100	tapQ	Tap type IV pili (VF0475)
GCA_015353175.1	VWTU01000062.1	95.9	99.59	fimD	Type I pili (VF0486)
GCA_015353175.1	VWTU01000070.1	98.5	100	flgA	Polar flagella (VF0473)
GCA_015353175.1	VWTU01000070.1	97.9	100	flgD	Polar flagella (VF0473)
GCA_015353175.1	VWTU01000070.1	99.8	100	flgE	Polar flagella (VF0473)
GCA_015353175.1	VWTU01000070.1	99.4	100	flgJ	Polar flagella (VF0473)
GCA_015353175.1	VWTU01000070.1	97	100	flgK	Polar flagella (VF0473)
GCA_015353175.1	VWTU01000072.1	99.8	100	flpL	Flp type IV pili (VF0476)
GCA_015353175.1	VWTU01000072.1	100	100	flpK	Flp type IV pili (VF0476)
GCA_015353175.1	VWTU01000072.1	99.2	84.08	flpJ	Flp type IV pili (VF0476)
GCA_015353175.1	VWTU01000072.1	99.2	100	flpI	Flp type IV pili (VF0476)
GCA_015353175.1	VWTU01000110.1	100	100	flpA	Flp type IV pili (VF0476)
GCA_015353175.1	VWTU01000110.1	99.3	100	flpB	Flp type IV pili (VF0476)
GCA_015353175.1	VWTU01000110.1	100	100	flpC	Flp type IV pili (VF0476)
GCA_015353175.1	VWTU01000110.1	99.5	100	flpD	Flp type IV pili (VF0476)
GCA_015353175.1	VWTU01000110.1	98.9	100	flpE	Flp type IV pili (VF0476)
GCA_015353175.1	VWTU01000110.1	100	100	flpF	Flp type IV pili (VF0476)
GCA_015353175.1	VWTU01000110.1	98.6	100	flpG	Flp type IV pili (VF0476)
GCA_016592295.1	AP024234.1	99.6	100	tapB	Tap type IV pili (VF0475)
GCA_016592295.1	AP024234.1	98.7	100	exeB	Exe T2SS (VF0478)
GCA_016592295.1	AP024234.1	99.2	100	tapU	Tap type IV pili (VF0475)
GCA_016592295.1	AP024234.1	98.9	100	tapQ	Tap type IV pili (VF0475)
GCA_016592295.1	AP024234.1	99	100	flgA	Polar flagella (VF0473)
GCA_016592295.1	AP024234.1	98.9	100	flgJ	Polar flagella (VF0473)
GCA_016592295.1	AP024234.1	98.3	100	flgL	Polar flagella (VF0473)
GCA_016592295.1	AP024234.1	96.4	100	nueA	Polar flagella (VF0473)
GCA_016592295.1	AP024234.1	100	100	motY	Polar flagella (VF0473)
GCA_016592295.1	AP024234.1	100	100	flmH	Polar flagella (VF0473)
GCA_016592295.1	AP024234.1	96.4	98.39	vgrG2	T6SS (VF0480)
GCA_016592295.1	AP024234.1	95.2	100	flmD	Polar flagella (VF0473)
GCA_016592295.1	AP024234.1	97.1	100	nueB	Polar flagella (VF0473)
GCA_016592295.1	AP024234.1	100	100	flaJ	Polar flagella (VF0473)
GCA_016592295.1	AP024234.1	99.6	100	flaH	Polar flagella (VF0473)
GCA_016592295.1	AP024234.1	100	100	flaB	Polar flagella (VF0473)
GCA_016592295.1	AP024234.1	96.3	100	flaA	Polar flagella (VF0473)
GCA_016592295.1	AP024234.1	97.7	100	pomB	Polar flagella (VF0473)
GCA_016592295.1	AP024234.1	99.7	100	cheB	Polar flagella (VF0473)
GCA_016592295.1	AP024234.1	97.4	100	cheA	Polar flagella (VF0473)
GCA_016592295.1	AP024234.1	99.6	100	fliA	Polar flagella (VF0473)
GCA_016592295.1	AP024234.1	100	100	flhG	Polar flagella (VF0473)
GCA_016592295.1	AP024234.1	99.4	100	flhF	Polar flagella (VF0473)
GCA_016592295.1	AP024234.1	99.9	100	flhA	Polar flagella (VF0473)
GCA_016592295.1	AP024234.1	99.5	100	flhB	Polar flagella (VF0473)
GCA_016592295.1	AP024234.1	100	100	fliP	Polar flagella (VF0473)
GCA_016592295.1	AP024234.1	100	100	fliH	Polar flagella (VF0473)
GCA_016592295.1	AP024234.1	93.9	72.46	vgrG1	T6SS (VF0480)
GCA_016592295.1	AP024234.1	99.4	100	hcp	T6SS (VF0480)
GCA_016592295.1	AP024234.1	100	100	motX	Polar flagella (VF0473)
GCA_016592295.1	AP024234.1	99.4	100	exeM	Exe T2SS (VF0478)
GCA_016592295.1	AP024234.1	99.5	100	exeJ	Exe T2SS (VF0478)
GCA_016592295.1	AP024234.1	99.8	100	exeF	Exe T2SS (VF0478)
GCA_016592295.1	AP024234.1	99.8	100	exeE	Exe T2SS (VF0478)
GCA_016592295.1	AP024234.1	98.4	100	fimD	Type I pili (VF0486)
GCA_016592295.1	AP024234.1	97.4	100	mshP	MSHA type IV pili (VF0477)
GCA_016592295.1	AP024234.1	94.1	100	mshD	MSHA type IV pili (VF0477)
GCA_016592295.1	AP024234.1	98.1	100	mshN	MSHA type IV pili (VF0477)
GCA_016592295.1	AP024234.1	96.1	100	mshL	MSHA type IV pili (VF0477)
GCA_016729115.1	JAEHIU010000001.1	98.6	100	tapQ	Tap type IV pili (VF0475)
GCA_016729115.1	JAEHIU010000001.1	100	100	hcp	T6SS (VF0480)
GCA_016729115.1	JAEHIU010000001.1	96.9	100	vgrG2	T6SS (VF0480)
GCA_016729115.1	JAEHIU010000001.1	100	100	flmH	Polar flagella (VF0473)
GCA_016729115.1	JAEHIU010000001.1	99.6	100	motY	Polar flagella (VF0473)
GCA_016729115.1	JAEHIU010000001.1	94.4	100	tapV	Tap type IV pili (VF0475)
GCA_016729115.1	JAEHIU010000002.1	99.4	100	hcp	T6SS (VF0480)
GCA_016729115.1	JAEHIU010000002.1	95.4	100	vgrG1	T6SS (VF0480)
GCA_016729115.1	JAEHIU010000002.1	99.3	100	fliH	Polar flagella (VF0473)
GCA_016729115.1	JAEHIU010000002.1	93.1	100	fliK	Polar flagella (VF0473)
GCA_016729115.1	JAEHIU010000002.1	99.6	100	fliP	Polar flagella (VF0473)
GCA_016729115.1	JAEHIU010000002.1	99.5	100	flhB	Polar flagella (VF0473)
GCA_016729115.1	JAEHIU010000002.1	99.2	100	flhF	Polar flagella (VF0473)
GCA_016729115.1	JAEHIU010000002.1	100	100	flhG	Polar flagella (VF0473)
GCA_016729115.1	JAEHIU010000002.1	99.6	100	fliA	Polar flagella (VF0473)
GCA_016729115.1	JAEHIU010000002.1	97	100	cheA	Polar flagella (VF0473)
GCA_016729115.1	JAEHIU010000002.1	99.5	100	cheB	Polar flagella (VF0473)
GCA_016729115.1	JAEHIU010000002.1	100	100	flpA	Flp type IV pili (VF0476)
GCA_016729115.1	JAEHIU010000002.1	99	100	flpB	Flp type IV pili (VF0476)
GCA_016729115.1	JAEHIU010000002.1	100	100	flpC	Flp type IV pili (VF0476)
GCA_016729115.1	JAEHIU010000002.1	99.5	100	flpD	Flp type IV pili (VF0476)
GCA_016729115.1	JAEHIU010000002.1	99.5	100	flpE	Flp type IV pili (VF0476)
GCA_016729115.1	JAEHIU010000002.1	100	100	flpF	Flp type IV pili (VF0476)
GCA_016729115.1	JAEHIU010000002.1	99.3	100	flpG	Flp type IV pili (VF0476)
GCA_016729115.1	JAEHIU010000002.1	99.7	100	flpH	Flp type IV pili (VF0476)
GCA_016729115.1	JAEHIU010000002.1	98.8	100	flpI	Flp type IV pili (VF0476)
GCA_016729115.1	JAEHIU010000002.1	99.2	84.08	flpJ	Flp type IV pili (VF0476)
GCA_016729115.1	JAEHIU010000002.1	100	100	flpK	Flp type IV pili (VF0476)
GCA_016729115.1	JAEHIU010000002.1	99.6	100	flpL	Flp type IV pili (VF0476)
GCA_016729115.1	JAEHIU010000002.1	99	100	flgA	Polar flagella (VF0473)
GCA_016729115.1	JAEHIU010000002.1	97.9	100	flgD	Polar flagella (VF0473)
GCA_016729115.1	JAEHIU010000002.1	99.8	100	flgE	Polar flagella (VF0473)
GCA_016729115.1	JAEHIU010000002.1	99.4	100	flgJ	Polar flagella (VF0473)
GCA_016729115.1	JAEHIU010000002.1	97.3	100	flgK	Polar flagella (VF0473)
GCA_016729115.1	JAEHIU010000002.1	95.7	100	nueA	Polar flagella (VF0473)
GCA_016729115.1	JAEHIU010000003.1	96.5	100	motX	Polar flagella (VF0473)
GCA_016729115.1	JAEHIU010000003.1	100	100	exeM	Exe T2SS (VF0478)
GCA_016729115.1	JAEHIU010000003.1	99.5	94.01	exeJ	Exe T2SS (VF0478)
GCA_016729115.1	JAEHIU010000003.1	97.5	100	exeI	Exe T2SS (VF0478)
GCA_016729115.1	JAEHIU010000003.1	99.8	100	exeE	Exe T2SS (VF0478)
GCA_016729115.1	JAEHIU010000003.1	91.8	100	fimF	Type I pili (VF0486)
GCA_016729115.1	JAEHIU010000003.1	95.9	100	fimD	Type I pili (VF0486)
GCA_016729115.1	JAEHIU010000004.1	94.1	100	mshD	MSHA type IV pili (VF0477)
GCA_016729115.1	JAEHIU010000004.1	92	98.19	mshC	MSHA type IV pili (VF0477)
GCA_016729115.1	JAEHIU010000004.1	96.7	100	mshF	MSHA type IV pili (VF0477)
GCA_016729115.1	JAEHIU010000004.1	97	100	mshN	MSHA type IV pili (VF0477)
GCA_016729115.1	JAEHIU010000004.1	95.5	100	mshL	MSHA type IV pili (VF0477)
GCA_016729115.1	JAEHIU010000004.1	97.2	100	mshK	MSHA type IV pili (VF0477)
GCA_016729115.1	JAEHIU010000005.1	99.5	100	tapB	Tap type IV pili (VF0475)
GCA_016729115.1	JAEHIU010000005.1	97.8	100	exeB	Exe T2SS (VF0478)
GCA_016729115.1	JAEHIU010000005.1	98.6	100	tapU	Tap type IV pili (VF0475)
GCA_017310115.1	CP046870.1	99.8	100	tapB	Tap type IV pili (VF0475)
GCA_017310115.1	CP046870.1	97.8	100	exeB	Exe T2SS (VF0478)
GCA_017310115.1	CP046870.1	99.7	100	tapU	Tap type IV pili (VF0475)
GCA_017310115.1	CP046870.1	99.4	100	tapM	Tap type IV pili (VF0475)
GCA_017310115.1	CP046870.1	99	100	tapQ	Tap type IV pili (VF0475)
GCA_017310115.1	CP046870.1	99.5	100	flgA	Polar flagella (VF0473)
GCA_017310115.1	CP046870.1	99.4	100	flgJ	Polar flagella (VF0473)
GCA_017310115.1	CP046870.1	96	100	nueA	Polar flagella (VF0473)
GCA_017310115.1	CP046870.1	99.6	100	motY	Polar flagella (VF0473)
GCA_017310115.1	CP046870.1	100	100	flmH	Polar flagella (VF0473)
GCA_017310115.1	CP046870.1	100	100	hcp	T6SS (VF0480)
GCA_017310115.1	CP046870.1	98.7	100	pomB	Polar flagella (VF0473)
GCA_017310115.1	CP046870.1	99.2	100	cheB	Polar flagella (VF0473)
GCA_017310115.1	CP046870.1	99.6	100	fliA	Polar flagella (VF0473)
GCA_017310115.1	CP046870.1	100	100	flhG	Polar flagella (VF0473)
GCA_017310115.1	CP046870.1	99.2	100	flhF	Polar flagella (VF0473)
GCA_017310115.1	CP046870.1	100	100	flhB	Polar flagella (VF0473)
GCA_017310115.1	CP046870.1	100	100	fliP	Polar flagella (VF0473)
GCA_017310115.1	CP046870.1	93.4	100	fliK	Polar flagella (VF0473)
GCA_017310115.1	CP046870.1	100	100	fliH	Polar flagella (VF0473)
GCA_017310115.1	CP046870.1	99.7	100	tapY	Tap type IV pili (VF0475)
GCA_017310115.1	CP046870.1	100	100	motX	Polar flagella (VF0473)
GCA_017310115.1	CP046870.1	100	100	exeM	Exe T2SS (VF0478)
GCA_017310115.1	CP046870.1	99.4	100	exeK	Exe T2SS (VF0478)
GCA_017310115.1	CP046870.1	100	94.01	exeJ	Exe T2SS (VF0478)
GCA_017310115.1	CP046870.1	99.8	100	exeE	Exe T2SS (VF0478)
GCA_017310115.1	CP046870.1	97.4	100	mshP	MSHA type IV pili (VF0477)
GCA_017310115.1	CP046870.1	99.5	100	mshA	MSHA type IV pili (VF0477)
GCA_017310115.1	CP046870.1	94.8	100	mshF	MSHA type IV pili (VF0477)
GCA_017310115.1	CP046870.1	100	100	mshG	MSHA type IV pili (VF0477)
GCA_017310115.1	CP046870.1	97.6	100	mshN	MSHA type IV pili (VF0477)
GCA_017310115.1	CP046870.1	99	100	mshI1	MSHA type IV pili (VF0477)
GCA_017315485.1	JAFLWS010000001.1	100	100	flmH	Polar flagella (VF0473)
GCA_017315485.1	JAFLWS010000002.1	98.3	100	tapQ	Tap type IV pili (VF0475)
GCA_017315485.1	JAFLWS010000003.1	95.6	92.82	vgrG2	T6SS (VF0480)
GCA_017315485.1	JAFLWS010000003.1	99.4	100	hcp	T6SS (VF0480)
GCA_017315485.1	JAFLWS010000004.1	99.6	100	fliH	Polar flagella (VF0473)
GCA_017315485.1	JAFLWS010000004.1	91.8	100	fliK	Polar flagella (VF0473)
GCA_017315485.1	JAFLWS010000004.1	99.7	100	flhB	Polar flagella (VF0473)
GCA_017315485.1	JAFLWS010000004.1	98.7	100	flhF	Polar flagella (VF0473)
GCA_017315485.1	JAFLWS010000004.1	100	100	flhG	Polar flagella (VF0473)
GCA_017315485.1	JAFLWS010000004.1	99.1	100	fliA	Polar flagella (VF0473)
GCA_017315485.1	JAFLWS010000004.1	98.6	100	cheA	Polar flagella (VF0473)
GCA_017315485.1	JAFLWS010000004.1	99.7	100	cheB	Polar flagella (VF0473)
GCA_017315485.1	JAFLWS010000005.1	98.9	100	tapU	Tap type IV pili (VF0475)
GCA_017315485.1	JAFLWS010000005.1	96.9	100	exeB	Exe T2SS (VF0478)
GCA_017315485.1	JAFLWS010000005.1	99.5	100	tapB	Tap type IV pili (VF0475)
GCA_017315485.1	JAFLWS010000005.1	96.2	100	lafU	Lateral flagella (VF0474)
GCA_017315485.1	JAFLWS010000005.1	98	99.67	lafT	Lateral flagella (VF0474)
GCA_017315485.1	JAFLWS010000005.1	94.4	91.91	lafS	Lateral flagella (VF0474)
GCA_017315485.1	JAFLWS010000005.1	95.4	100	lafF	Lateral flagella (VF0474)
GCA_017315485.1	JAFLWS010000005.1	95.3	100	lafB	Lateral flagella (VF0474)
GCA_017315485.1	JAFLWS010000005.1	94	100	lfgL	Lateral flagella (VF0474)
GCA_017315485.1	JAFLWS010000005.1	95.9	100	flgI	Lateral flagella (VF0474)
GCA_017315485.1	JAFLWS010000005.1	97.3	100	lfgH	Lateral flagella (VF0474)
GCA_017315485.1	JAFLWS010000005.1	98.9	100	lfgG	Lateral flagella (VF0474)
GCA_017315485.1	JAFLWS010000005.1	95.8	100	lfgF	Lateral flagella (VF0474)
GCA_017315485.1	JAFLWS010000005.1	95.4	100	lfiR	Lateral flagella (VF0474)
GCA_017315485.1	JAFLWS010000005.1	93.3	100	lfiQ	Lateral flagella (VF0474)
GCA_017315485.1	JAFLWS010000005.1	93.9	100	fliP	Lateral flagella (VF0474)
GCA_017315485.1	JAFLWS010000006.1	97	100	motX	Polar flagella (VF0473)
GCA_017315485.1	JAFLWS010000006.1	100	100	exeM	Exe T2SS (VF0478)
GCA_017315485.1	JAFLWS010000006.1	99.7	100	exeK	Exe T2SS (VF0478)
GCA_017315485.1	JAFLWS010000006.1	99.5	100	exeJ	Exe T2SS (VF0478)
GCA_017315485.1	JAFLWS010000006.1	99.2	100	exeI	Exe T2SS (VF0478)
GCA_017315485.1	JAFLWS010000006.1	100	100	exeE	Exe T2SS (VF0478)
GCA_017315485.1	JAFLWS010000006.1	96.3	99.59	fimD	Type I pili (VF0486)
GCA_017315485.1	JAFLWS010000006.1	94.7	100	mshD	MSHA type IV pili (VF0477)
GCA_017315485.1	JAFLWS010000006.1	91.3	96.99	mshC	MSHA type IV pili (VF0477)
GCA_017315485.1	JAFLWS010000006.1	95.3	100	mshL	MSHA type IV pili (VF0477)
GCA_017315485.1	JAFLWS010000006.1	99.1	100	mshK	MSHA type IV pili (VF0477)
GCA_017315485.1	JAFLWS010000006.1	99.5	100	mshI1	MSHA type IV pili (VF0477)
GCA_017315485.1	JAFLWS010000007.1	100	100	motY	Polar flagella (VF0473)
GCA_017315485.1	JAFLWS010000007.1	94.1	100	ascF	T3SS (VF0479)
GCA_017315485.1	JAFLWS010000007.1	90	99.03	ascC	T3SS (VF0479)
GCA_017315485.1	JAFLWS010000007.1	98.1	100	ascV	T3SS (VF0479)
GCA_017315485.1	JAFLWS010000007.1	98.6	100	ascR	T3SS (VF0479)
GCA_017315485.1	JAFLWS010000007.1	93.5	100	ascU	T3SS (VF0479)
GCA_017315485.1	JAFLWS010000007.1	96.1	100	tapV	Tap type IV pili (VF0475)
GCA_017315485.1	JAFLWS010000009.1	99.6	100	flgD	Polar flagella (VF0473)
GCA_017315485.1	JAFLWS010000009.1	100	100	flgE	Polar flagella (VF0473)
GCA_017315485.1	JAFLWS010000009.1	99.2	100	flgJ	Polar flagella (VF0473)
GCA_017315485.1	JAFLWS010000009.1	98.5	100	flgK	Polar flagella (VF0473)
GCA_017315485.1	JAFLWS010000009.1	95.7	100	nueA	Polar flagella (VF0473)
GCA_017315485.1	JAFLWS010000015.1	99.4	100	hcp	T6SS (VF0480)
GCA_018802385.1	CP053885.1	95.1	100	fimF	Type I pili (VF0486)
GCA_018802385.1	CP053885.1	97.1	100	fimD	Type I pili (VF0486)
GCA_018802385.1	CP053885.1	99.2	100	fimC	Type I pili (VF0486)
GCA_018802385.1	CP053885.1	90.4	100	mshP	MSHA type IV pili (VF0477)
GCA_018802385.1	CP053885.1	99	100	mshM	MSHA type IV pili (VF0477)
GCA_018802385.1	CP053885.1	100	100	mshI1	MSHA type IV pili (VF0477)
GCA_018802385.1	CP053885.1	94.3	100	fliP	Lateral flagella (VF0474)
GCA_018802385.1	CP053885.1	94.6	100	lfiR	Lateral flagella (VF0474)
GCA_018802385.1	CP053885.1	95.8	100	lfgF	Lateral flagella (VF0474)
GCA_018802385.1	CP053885.1	98.9	100	lfgG	Lateral flagella (VF0474)
GCA_018802385.1	CP053885.1	97.8	100	lfgH	Lateral flagella (VF0474)
GCA_018802385.1	CP053885.1	96.2	100	flgI	Lateral flagella (VF0474)
GCA_018802385.1	CP053885.1	95.4	100	lafF	Lateral flagella (VF0474)
GCA_018802385.1	CP053885.1	91.5	95.32	lafS	Lateral flagella (VF0474)
GCA_018802385.1	CP053885.1	98	99.67	lafT	Lateral flagella (VF0474)
GCA_018802385.1	CP053885.1	95.9	100	lafU	Lateral flagella (VF0474)
GCA_018802385.1	CP053885.1	99.8	100	tapB	Tap type IV pili (VF0475)
GCA_018802385.1	CP053885.1	94.7	100	exeB	Exe T2SS (VF0478)
GCA_018802385.1	CP053885.1	99.7	100	tapU	Tap type IV pili (VF0475)
GCA_018802385.1	CP053885.1	99.7	100	tapM	Tap type IV pili (VF0475)
GCA_018802385.1	CP053885.1	97.1	100	tapQ	Tap type IV pili (VF0475)
GCA_018802385.1	CP053885.1	99	100	flgA	Polar flagella (VF0473)
GCA_018802385.1	CP053885.1	99.2	100	flgJ	Polar flagella (VF0473)
GCA_018802385.1	CP053885.1	96.8	100	flgL	Polar flagella (VF0473)
GCA_018802385.1	CP053885.1	96.8	100	nueA	Polar flagella (VF0473)
GCA_018802385.1	CP053885.1	99.4	100	tapV	Tap type IV pili (VF0475)
GCA_018802385.1	CP053885.1	93.8	100	ascU	T3SS (VF0479)
GCA_018802385.1	CP053885.1	90.1	100	aopN	T3SS (VF0479)
GCA_018802385.1	CP053885.1	94.7	100	ascV	T3SS (VF0479)
GCA_018802385.1	CP053885.1	90	99.19	ascC	T3SS (VF0479)
GCA_018802385.1	CP053885.1	99.6	100	motY	Polar flagella (VF0473)
GCA_018802385.1	CP053885.1	100	100	flmH	Polar flagella (VF0473)
GCA_018802385.1	CP053885.1	100	100	hcp	T6SS (VF0480)
GCA_018802385.1	CP053885.1	97.2	100	flmD	Polar flagella (VF0473)
GCA_018802385.1	CP053885.1	94.5	99.14	nueB	Polar flagella (VF0473)
GCA_018802385.1	CP053885.1	98.1	100	flaH	Polar flagella (VF0473)
GCA_018802385.1	CP053885.1	99	100	pomB	Polar flagella (VF0473)
GCA_018802385.1	CP053885.1	99.7	100	cheB	Polar flagella (VF0473)
GCA_018802385.1	CP053885.1	98.5	100	cheA	Polar flagella (VF0473)
GCA_018802385.1	CP053885.1	99.6	100	fliA	Polar flagella (VF0473)
GCA_018802385.1	CP053885.1	100	100	flhG	Polar flagella (VF0473)
GCA_018802385.1	CP053885.1	100	66.6	flhF	Polar flagella (VF0473)
GCA_018802385.1	CP053885.1	99.5	100	flhB	Polar flagella (VF0473)
GCA_018802385.1	CP053885.1	99.6	100	fliP	Polar flagella (VF0473)
GCA_018802385.1	CP053885.1	98.5	100	fliH	Polar flagella (VF0473)
GCA_018802385.1	CP053885.1	93.5	72.57	vgrG1	T6SS (VF0480)
GCA_018802385.1	CP053885.1	99.4	100	tapY	Tap type IV pili (VF0475)
GCA_018802385.1	CP053885.1	100	100	exeM	Exe T2SS (VF0478)
GCA_018802385.1	CP053885.1	98.2	100	exeK	Exe T2SS (VF0478)
GCA_018802385.1	CP053885.1	100	100	exeJ	Exe T2SS (VF0478)
GCA_018802385.1	CP053885.1	99.8	99.8	exeE	Exe T2SS (VF0478)
GCA_019348635.1	JAACMX010000001.1	100	100	flmH	Polar flagella (VF0473)
GCA_019348635.1	JAACMX010000001.1	100	100	motY	Polar flagella (VF0473)
GCA_019348635.1	JAACMX010000001.1	94.6	100	ascV	T3SS (VF0479)
GCA_019348635.1	JAACMX010000001.1	90.8	100	aopN	T3SS (VF0479)
GCA_019348635.1	JAACMX010000001.1	93.8	100	ascU	T3SS (VF0479)
GCA_019348635.1	JAACMX010000001.1	96.4	100	nueA	Polar flagella (VF0473)
GCA_019348635.1	JAACMX010000001.1	100	100	flrB	Polar flagella (VF0473)
GCA_019348635.1	JAACMX010000001.1	96.8	100	flgL	Polar flagella (VF0473)
GCA_019348635.1	JAACMX010000001.1	98.9	100	flgJ	Polar flagella (VF0473)
GCA_019348635.1	JAACMX010000001.1	99.5	100	flgA	Polar flagella (VF0473)
GCA_019348635.1	JAACMX010000002.1	100	100	hcp	T6SS (VF0480)
GCA_019348635.1	JAACMX010000002.1	93.2	72.57	vgrG1	T6SS (VF0480)
GCA_019348635.1	JAACMX010000002.1	98.9	100	fliH	Polar flagella (VF0473)
GCA_019348635.1	JAACMX010000002.1	100	100	fliP	Polar flagella (VF0473)
GCA_019348635.1	JAACMX010000002.1	99.7	100	flhB	Polar flagella (VF0473)
GCA_019348635.1	JAACMX010000002.1	99.6	100	flhA	Polar flagella (VF0473)
GCA_019348635.1	JAACMX010000002.1	99.4	100	flhF	Polar flagella (VF0473)
GCA_019348635.1	JAACMX010000002.1	100	100	flhG	Polar flagella (VF0473)
GCA_019348635.1	JAACMX010000002.1	99.6	100	fliA	Polar flagella (VF0473)
GCA_019348635.1	JAACMX010000002.1	98.1	100	cheA	Polar flagella (VF0473)
GCA_019348635.1	JAACMX010000002.1	99.7	100	cheB	Polar flagella (VF0473)
GCA_019348635.1	JAACMX010000002.1	99.4	100	pomB	Polar flagella (VF0473)
GCA_019348635.1	JAACMX010000002.1	99.1	100	flaG	Polar flagella (VF0473)
GCA_019348635.1	JAACMX010000002.1	97.8	100	flaH	Polar flagella (VF0473)
GCA_019348635.1	JAACMX010000003.1	99.1	100	tapM	Tap type IV pili (VF0475)
GCA_019348635.1	JAACMX010000003.1	100	100	tapP	Tap type IV pili (VF0475)
GCA_019348635.1	JAACMX010000003.1	99.2	100	tapQ	Tap type IV pili (VF0475)
GCA_019348635.1	JAACMX010000005.1	99.2	100	tppA	Tap type IV pili (VF0475)
GCA_019348635.1	JAACMX010000005.1	99.6	100	tapY	Tap type IV pili (VF0475)
GCA_019348635.1	JAACMX010000005.1	100	100	tppB	Tap type IV pili (VF0475)
GCA_019348635.1	JAACMX010000005.1	99.5	100	motX	Polar flagella (VF0473)
GCA_019348635.1	JAACMX010000005.1	100	100	exeM	Exe T2SS (VF0478)
GCA_019348635.1	JAACMX010000005.1	97.5	94.01	exeJ	Exe T2SS (VF0478)
GCA_019348635.1	JAACMX010000005.1	99.2	100	exeI	Exe T2SS (VF0478)
GCA_019348635.1	JAACMX010000005.1	100	100	exeE	Exe T2SS (VF0478)
GCA_019348635.1	JAACMX010000005.1	98.4	100	fimD	Type I pili (VF0486)
GCA_019348635.1	JAACMX010000006.1	93.4	100	exeB	Exe T2SS (VF0478)
GCA_019348635.1	JAACMX010000006.1	99.8	100	tapB	Tap type IV pili (VF0475)
GCA_019348635.1	JAACMX010000006.1	96.2	100	lafU	Lateral flagella (VF0474)
GCA_019348635.1	JAACMX010000006.1	98	99.67	lafT	Lateral flagella (VF0474)
GCA_019348635.1	JAACMX010000006.1	94.9	91.91	lafS	Lateral flagella (VF0474)
GCA_019348635.1	JAACMX010000006.1	94.7	100	lafF	Lateral flagella (VF0474)
GCA_019348635.1	JAACMX010000006.1	96.2	100	flgI	Lateral flagella (VF0474)
GCA_019348635.1	JAACMX010000006.1	97.8	100	lfgH	Lateral flagella (VF0474)
GCA_019348635.1	JAACMX010000006.1	98.9	100	lfgG	Lateral flagella (VF0474)
GCA_019348635.1	JAACMX010000006.1	95.8	100	lfgF	Lateral flagella (VF0474)
GCA_019348635.1	JAACMX010000006.1	95	100	lfiR	Lateral flagella (VF0474)
GCA_019348635.1	JAACMX010000006.1	94.4	100	lfiQ	Lateral flagella (VF0474)
GCA_019348635.1	JAACMX010000006.1	94.3	100	fliP	Lateral flagella (VF0474)
GCA_019348635.1	JAACMX010000007.1	100	100	hcp	T6SS (VF0480)
GCA_019348635.1	JAACMX010000009.1	99.7	100	tapU	Tap type IV pili (VF0475)
GCA_019348635.1	JAACMX010000010.1	92.3	100	mshP	MSHA type IV pili (VF0477)
GCA_019348635.1	JAACMX010000010.1	100	100	mshB	MSHA type IV pili (VF0477)
GCA_019348635.1	JAACMX010000010.1	96.5	100	mshN	MSHA type IV pili (VF0477)
GCA_019348635.1	JAACMX010000010.1	99.1	100	mshK	MSHA type IV pili (VF0477)
GCA_019348635.1	JAACMX010000010.1	99.5	100	mshI1	MSHA type IV pili (VF0477)
GCA_019348635.1	JAACMX010000011.1	100	100	hcp	T6SS (VF0480)
GCA_019348635.1	JAACMX010000011.1	91.6	100	flmD	Polar flagella (VF0473)
GCA_019348635.1	JAACMX010000011.1	93.4	99.14	nueB	Polar flagella (VF0473)
GCA_020162255.1	CP083944.1	98.8	100	flmH	Polar flagella (VF0473)
GCA_020162255.1	CP083944.1	100	100	motY	Polar flagella (VF0473)
GCA_020162255.1	CP083944.1	98.2	100	tapV	Tap type IV pili (VF0475)
GCA_020162255.1	CP083944.1	95.3	100	nueA	Polar flagella (VF0473)
GCA_020162255.1	CP083944.1	98	100	flgL	Polar flagella (VF0473)
GCA_020162255.1	CP083944.1	99.5	100	flgA	Polar flagella (VF0473)
GCA_020162255.1	CP083944.1	98.1	100	tapQ	Tap type IV pili (VF0475)
GCA_020162255.1	CP083944.1	90.1	100	tapM	Tap type IV pili (VF0475)
GCA_020162255.1	CP083944.1	99.7	100	tapU	Tap type IV pili (VF0475)
GCA_020162255.1	CP083944.1	98.2	100	exeB	Exe T2SS (VF0478)
GCA_020162255.1	CP083944.1	99.6	100	tapB	Tap type IV pili (VF0475)
GCA_020162255.1	CP083944.1	94.1	100	mshD	MSHA type IV pili (VF0477)
GCA_020162255.1	CP083944.1	98.8	100	fimD	Type I pili (VF0486)
GCA_020162255.1	CP083944.1	100	100	exeE	Exe T2SS (VF0478)
GCA_020162255.1	CP083944.1	100	100	exeM	Exe T2SS (VF0478)
GCA_020162255.1	CP083944.1	100	100	motX	Polar flagella (VF0473)
GCA_020162255.1	CP083944.1	94.4	72.89	vgrG1	T6SS (VF0480)
GCA_020162255.1	CP083944.1	99.3	100	fliH	Polar flagella (VF0473)
GCA_020162255.1	CP083944.1	92.2	100	fliK	Polar flagella (VF0473)
GCA_020162255.1	CP083944.1	99.6	100	fliP	Polar flagella (VF0473)
GCA_020162255.1	CP083944.1	100	100	flhB	Polar flagella (VF0473)
GCA_020162255.1	CP083944.1	98.9	100	flhF	Polar flagella (VF0473)
GCA_020162255.1	CP083944.1	100	100	flhG	Polar flagella (VF0473)
GCA_020162255.1	CP083944.1	99.6	100	fliA	Polar flagella (VF0473)
GCA_020162255.1	CP083944.1	97.9	100	cheA	Polar flagella (VF0473)
GCA_020162255.1	CP083944.1	99.7	100	cheB	Polar flagella (VF0473)
GCA_020162255.1	CP083944.1	98.4	100	pomB	Polar flagella (VF0473)
GCA_020162255.1	CP083944.1	92.9	100	flaH	Polar flagella (VF0473)
GCA_020162255.1	CP083944.1	100	100	hcp	T6SS (VF0480)
GCA_020162255.1	CP083944.1	95.8	98.68	vgrG2	T6SS (VF0480)
GCA_021654355.1	AP025277.1	99.8	100	tapB	Tap type IV pili (VF0475)
GCA_021654355.1	AP025277.1	97.8	100	exeB	Exe T2SS (VF0478)
GCA_021654355.1	AP025277.1	99.5	100	tapU	Tap type IV pili (VF0475)
GCA_021654355.1	AP025277.1	99.7	100	tapM	Tap type IV pili (VF0475)
GCA_021654355.1	AP025277.1	99	100	tapQ	Tap type IV pili (VF0475)
GCA_021654355.1	AP025277.1	99.5	100	flgA	Polar flagella (VF0473)
GCA_021654355.1	AP025277.1	99.8	100	flgE	Polar flagella (VF0473)
GCA_021654355.1	AP025277.1	99.4	100	flgJ	Polar flagella (VF0473)
GCA_021654355.1	AP025277.1	98.3	100	flgL	Polar flagella (VF0473)
GCA_021654355.1	AP025277.1	96	100	nueA	Polar flagella (VF0473)
GCA_021654355.1	AP025277.1	98.7	100	tapV	Tap type IV pili (VF0475)
GCA_021654355.1	AP025277.1	100	100	motY	Polar flagella (VF0473)
GCA_021654355.1	AP025277.1	100	100	flmH	Polar flagella (VF0473)
GCA_021654355.1	AP025277.1	99.4	100	pomB	Polar flagella (VF0473)
GCA_021654355.1	AP025277.1	99.2	100	cheB	Polar flagella (VF0473)
GCA_021654355.1	AP025277.1	98.5	100	cheA	Polar flagella (VF0473)
GCA_021654355.1	AP025277.1	99.6	100	fliA	Polar flagella (VF0473)
GCA_021654355.1	AP025277.1	100	100	flhG	Polar flagella (VF0473)
GCA_021654355.1	AP025277.1	99.9	100	flhA	Polar flagella (VF0473)
GCA_021654355.1	AP025277.1	99.7	100	flhB	Polar flagella (VF0473)
GCA_021654355.1	AP025277.1	100	100	fliP	Polar flagella (VF0473)
GCA_021654355.1	AP025277.1	92.7	100	fliK	Polar flagella (VF0473)
GCA_021654355.1	AP025277.1	100	100	fliH	Polar flagella (VF0473)
GCA_021654355.1	AP025277.1	99.5	100	tapY	Tap type IV pili (VF0475)
GCA_021654355.1	AP025277.1	99.5	100	motX	Polar flagella (VF0473)
GCA_021654355.1	AP025277.1	100	100	exeM	Exe T2SS (VF0478)
GCA_021654355.1	AP025277.1	99.3	83.38	exeK	Exe T2SS (VF0478)
GCA_021654355.1	AP025277.1	100	94.01	exeJ	Exe T2SS (VF0478)
GCA_021654355.1	AP025277.1	99.8	100	exeE	Exe T2SS (VF0478)
GCA_021654355.1	AP025277.1	98.4	100	fimD	Type I pili (VF0486)
GCA_021654355.1	AP025277.1	99.8	100	fimC	Type I pili (VF0486)
GCA_021654355.1	AP025277.1	90.4	100	mshP	MSHA type IV pili (VF0477)
GCA_021654355.1	AP025277.1	99	100	mshI1	MSHA type IV pili (VF0477)
GCA_022488365.1	CP092708.1	99	100	mshI1	MSHA type IV pili (VF0477)
GCA_022488365.1	CP092708.1	97.6	100	mshN	MSHA type IV pili (VF0477)
GCA_022488365.1	CP092708.1	100	100	mshG	MSHA type IV pili (VF0477)
GCA_022488365.1	CP092708.1	94.8	100	mshF	MSHA type IV pili (VF0477)
GCA_022488365.1	CP092708.1	99.5	100	mshA	MSHA type IV pili (VF0477)
GCA_022488365.1	CP092708.1	97.4	100	mshP	MSHA type IV pili (VF0477)
GCA_022488365.1	CP092708.1	99.8	100	exeE	Exe T2SS (VF0478)
GCA_022488365.1	CP092708.1	100	94.01	exeJ	Exe T2SS (VF0478)
GCA_022488365.1	CP092708.1	99.4	100	exeK	Exe T2SS (VF0478)
GCA_022488365.1	CP092708.1	100	100	exeM	Exe T2SS (VF0478)
GCA_022488365.1	CP092708.1	100	100	motX	Polar flagella (VF0473)
GCA_022488365.1	CP092708.1	99.7	100	tapY	Tap type IV pili (VF0475)
GCA_022488365.1	CP092708.1	100	100	fliH	Polar flagella (VF0473)
GCA_022488365.1	CP092708.1	93.4	100	fliK	Polar flagella (VF0473)
GCA_022488365.1	CP092708.1	100	100	fliP	Polar flagella (VF0473)
GCA_022488365.1	CP092708.1	100	100	flhB	Polar flagella (VF0473)
GCA_022488365.1	CP092708.1	99.2	100	flhF	Polar flagella (VF0473)
GCA_022488365.1	CP092708.1	100	100	flhG	Polar flagella (VF0473)
GCA_022488365.1	CP092708.1	99.6	100	fliA	Polar flagella (VF0473)
GCA_022488365.1	CP092708.1	99.2	100	cheB	Polar flagella (VF0473)
GCA_022488365.1	CP092708.1	98.7	100	pomB	Polar flagella (VF0473)
GCA_022488365.1	CP092708.1	100	100	hcp	T6SS (VF0480)
GCA_022488365.1	CP092708.1	100	100	flmH	Polar flagella (VF0473)
GCA_022488365.1	CP092708.1	99.6	100	motY	Polar flagella (VF0473)
GCA_022488365.1	CP092708.1	96	100	nueA	Polar flagella (VF0473)
GCA_022488365.1	CP092708.1	99.4	100	flgJ	Polar flagella (VF0473)
GCA_022488365.1	CP092708.1	99.5	100	flgA	Polar flagella (VF0473)
GCA_022488365.1	CP092708.1	99	100	tapQ	Tap type IV pili (VF0475)
GCA_022488365.1	CP092708.1	99.4	100	tapM	Tap type IV pili (VF0475)
GCA_022488365.1	CP092708.1	99.7	100	tapU	Tap type IV pili (VF0475)
GCA_022488365.1	CP092708.1	97.8	100	exeB	Exe T2SS (VF0478)
GCA_022488365.1	CP092708.1	99.8	100	tapB	Tap type IV pili (VF0475)
GCA_022557195.1	CP092906.1	99.7	100	tapU	Tap type IV pili (VF0475)
GCA_022557195.1	CP092906.1	99.2	100	tapQ	Tap type IV pili (VF0475)
GCA_022557195.1	CP092906.1	99.5	100	flgA	Polar flagella (VF0473)
GCA_022557195.1	CP092906.1	99.8	100	flgE	Polar flagella (VF0473)
GCA_022557195.1	CP092906.1	98.6	100	flgJ	Polar flagella (VF0473)
GCA_022557195.1	CP092906.1	96	100	flgL	Polar flagella (VF0473)
GCA_022557195.1	CP092906.1	99.7	100	flrB	Polar flagella (VF0473)
GCA_022557195.1	CP092906.1	96.8	100	nueA	Polar flagella (VF0473)
GCA_022557195.1	CP092906.1	99	100	tapV	Tap type IV pili (VF0475)
GCA_022557195.1	CP092906.1	100	100	motY	Polar flagella (VF0473)
GCA_022557195.1	CP092906.1	99.6	100	flmH	Polar flagella (VF0473)
GCA_022557195.1	CP092906.1	95.6	100	flmD	Polar flagella (VF0473)
GCA_022557195.1	CP092906.1	97.4	100	nueB	Polar flagella (VF0473)
GCA_022557195.1	CP092906.1	99.2	100	cheB	Polar flagella (VF0473)
GCA_022557195.1	CP092906.1	98.1	100	cheA	Polar flagella (VF0473)
GCA_022557195.1	CP092906.1	99.6	100	fliA	Polar flagella (VF0473)
GCA_022557195.1	CP092906.1	100	100	flhG	Polar flagella (VF0473)
GCA_022557195.1	CP092906.1	99.2	100	flhF	Polar flagella (VF0473)
GCA_022557195.1	CP092906.1	99.5	100	flhB	Polar flagella (VF0473)
GCA_022557195.1	CP092906.1	100	100	fliP	Polar flagella (VF0473)
GCA_022557195.1	CP092906.1	99.6	100	fliH	Polar flagella (VF0473)
GCA_022557195.1	CP092906.1	98.4	100	rtxA	RtxA (VF0482)
GCA_022557195.1	CP092906.1	94.9	100	vgrG1	T6SS (VF0480)
GCA_022557195.1	CP092906.1	100	100	motX	Polar flagella (VF0473)
GCA_022557195.1	CP092906.1	99.4	100	exeM	Exe T2SS (VF0478)
GCA_022557195.1	CP092906.1	99.2	100	exeE	Exe T2SS (VF0478)
GCA_022557195.1	CP092906.1	98.4	100	fimD	Type I pili (VF0486)
GCA_022557195.1	CP092906.1	91	100	mshP	MSHA type IV pili (VF0477)
GCA_022557195.1	CP092906.1	95.4	100	mshF	MSHA type IV pili (VF0477)
GCA_022557195.1	CP092906.1	97.8	100	mshN	MSHA type IV pili (VF0477)
GCA_022631175.1	CP093308.1	99.6	100	tapB	Tap type IV pili (VF0475)
GCA_022631175.1	CP093308.1	99.7	100	tapU	Tap type IV pili (VF0475)
GCA_022631175.1	CP093308.1	90.1	100	tapM	Tap type IV pili (VF0475)
GCA_022631175.1	CP093308.1	98.9	100	tapQ	Tap type IV pili (VF0475)
GCA_022631175.1	CP093308.1	99.2	100	flgJ	Polar flagella (VF0473)
GCA_022631175.1	CP093308.1	98.5	100	flgL	Polar flagella (VF0473)
GCA_022631175.1	CP093308.1	96	100	nueA	Polar flagella (VF0473)
GCA_022631175.1	CP093308.1	100	100	motY	Polar flagella (VF0473)
GCA_022631175.1	CP093308.1	99.6	100	flmH	Polar flagella (VF0473)
GCA_022631175.1	CP093308.1	96.1	98.68	vgrG2	T6SS (VF0480)
GCA_022631175.1	CP093308.1	100	100	hcp	T6SS (VF0480)
GCA_022631175.1	CP093308.1	94.6	100	flmD	Polar flagella (VF0473)
GCA_022631175.1	CP093308.1	97.7	100	nueB	Polar flagella (VF0473)
GCA_022631175.1	CP093308.1	99.6	100	flaH	Polar flagella (VF0473)
GCA_022631175.1	CP093308.1	99.6	100	flaB	Polar flagella (VF0473)
GCA_022631175.1	CP093308.1	98.4	100	pomB	Polar flagella (VF0473)
GCA_022631175.1	CP093308.1	99.7	100	cheB	Polar flagella (VF0473)
GCA_022631175.1	CP093308.1	99.6	100	fliA	Polar flagella (VF0473)
GCA_022631175.1	CP093308.1	100	100	flhG	Polar flagella (VF0473)
GCA_022631175.1	CP093308.1	99.4	100	flhF	Polar flagella (VF0473)
GCA_022631175.1	CP093308.1	99.7	100	flhA	Polar flagella (VF0473)
GCA_022631175.1	CP093308.1	100	100	flhB	Polar flagella (VF0473)
GCA_022631175.1	CP093308.1	99.6	100	fliP	Polar flagella (VF0473)
GCA_022631175.1	CP093308.1	93	100	fliK	Polar flagella (VF0473)
GCA_022631175.1	CP093308.1	99.6	99.63	fliH	Polar flagella (VF0473)
GCA_022631175.1	CP093308.1	94.9	72.46	vgrG1	T6SS (VF0480)
GCA_022631175.1	CP093308.1	100	100	motX	Polar flagella (VF0473)
GCA_022631175.1	CP093308.1	100	100	exeM	Exe T2SS (VF0478)
GCA_022631175.1	CP093308.1	99.8	100	exeE	Exe T2SS (VF0478)
GCA_022631175.1	CP093308.1	98.4	100	fimD	Type I pili (VF0486)
GCA_022631175.1	CP093308.1	99.8	100	fimC	Type I pili (VF0486)
GCA_022631175.1	CP093308.1	98.9	100	aerA/act	Aerolysin (VF0481)
GCA_022631175.1	CP093308.1	94.1	100	mshF	MSHA type IV pili (VF0477)
GCA_022631175.1	CP093308.1	99.5	100	mshG	MSHA type IV pili (VF0477)
GCA_022982835.1	CP095280.1	99.6	100	tapB	Tap type IV pili (VF0475)
GCA_022982835.1	CP095280.1	98.2	100	exeB	Exe T2SS (VF0478)
GCA_022982835.1	CP095280.1	99.7	100	tapU	Tap type IV pili (VF0475)
GCA_022982835.1	CP095280.1	98.1	100	tapQ	Tap type IV pili (VF0475)
GCA_022982835.1	CP095280.1	99.5	100	flgA	Polar flagella (VF0473)
GCA_022982835.1	CP095280.1	100	100	flgE	Polar flagella (VF0473)
GCA_022982835.1	CP095280.1	99.4	100	flgJ	Polar flagella (VF0473)
GCA_022982835.1	CP095280.1	98	100	flgL	Polar flagella (VF0473)
GCA_022982835.1	CP095280.1	96.8	100	nueA	Polar flagella (VF0473)
GCA_022982835.1	CP095280.1	100	100	motY	Polar flagella (VF0473)
GCA_022982835.1	CP095280.1	100	100	flmH	Polar flagella (VF0473)
GCA_022982835.1	CP095280.1	96.9	98.68	vgrG2	T6SS (VF0480)
GCA_022982835.1	CP095280.1	100	100	hcp	T6SS (VF0480)
GCA_022982835.1	CP095280.1	92.9	100	flaH	Polar flagella (VF0473)
GCA_022982835.1	CP095280.1	98.4	100	pomB	Polar flagella (VF0473)
GCA_022982835.1	CP095280.1	99.5	100	cheB	Polar flagella (VF0473)
GCA_022982835.1	CP095280.1	98.2	100	cheA	Polar flagella (VF0473)
GCA_022982835.1	CP095280.1	100	100	flhG	Polar flagella (VF0473)
GCA_022982835.1	CP095280.1	99.2	100	flhF	Polar flagella (VF0473)
GCA_022982835.1	CP095280.1	99.9	100	flhA	Polar flagella (VF0473)
GCA_022982835.1	CP095280.1	100	100	flhB	Polar flagella (VF0473)
GCA_022982835.1	CP095280.1	100	100	fliP	Polar flagella (VF0473)
GCA_022982835.1	CP095280.1	92	100	fliK	Polar flagella (VF0473)
GCA_022982835.1	CP095280.1	98.9	99.63	fliH	Polar flagella (VF0473)
GCA_022982835.1	CP095280.1	94.4	72.89	vgrG1	T6SS (VF0480)
GCA_022982835.1	CP095280.1	99.5	100	motX	Polar flagella (VF0473)
GCA_022982835.1	CP095280.1	100	100	exeM	Exe T2SS (VF0478)
GCA_022982835.1	CP095280.1	99	94.01	exeJ	Exe T2SS (VF0478)
GCA_022982835.1	CP095280.1	99.8	100	exeE	Exe T2SS (VF0478)
GCA_022982835.1	CP095280.1	96.3	100	fimD	Type I pili (VF0486)
GCA_022982835.1	CP095280.1	99.9	100	fimC	Type I pili (VF0486)
GCA_022982835.1	CP095280.1	91.7	100	mshP	MSHA type IV pili (VF0477)
GCA_022982835.1	CP095280.1	94.1	100	mshD	MSHA type IV pili (VF0477)
GCA_022982835.1	CP095280.1	93.8	97.59	mshC	MSHA type IV pili (VF0477)
GCA_022982835.1	CP095280.1	97.8	100	mshN	MSHA type IV pili (VF0477)
GCA_901212375.1	CAAKNP010000022.1	100	100	motX	Polar flagella (VF0473)
GCA_901212375.1	CAAKNP010000022.1	100	100	tppB	Tap type IV pili (VF0475)
GCA_901212375.1	CAAKNP010000022.1	99.4	100	tapY	Tap type IV pili (VF0475)
GCA_901212375.1	CAAKNP010000022.1	98.5	100	tppA	Tap type IV pili (VF0475)
GCA_901212375.1	CAAKNP010000065.1	97.8	100	exeB	Exe T2SS (VF0478)
GCA_901212375.1	CAAKNP010000066.1	99.5	100	flgE	Polar flagella (VF0473)
GCA_901212375.1	CAAKNP010000066.1	99.2	100	flgJ	Polar flagella (VF0473)
GCA_901212375.1	CAAKNP010000066.1	100	100	flrB	Polar flagella (VF0473)
GCA_901212375.1	CAAKNP010000066.1	96.4	100	nueA	Polar flagella (VF0473)
GCA_901212375.1	CAAKNP010000071.1	94.3	100	fliP	Lateral flagella (VF0474)
GCA_901212375.1	CAAKNP010000071.1	94.4	100	lfiQ	Lateral flagella (VF0474)
GCA_901212375.1	CAAKNP010000071.1	95	100	lfiR	Lateral flagella (VF0474)
GCA_901212375.1	CAAKNP010000071.1	96.2	100	lfgF	Lateral flagella (VF0474)
GCA_901212375.1	CAAKNP010000071.1	98.9	100	lfgG	Lateral flagella (VF0474)
GCA_901212375.1	CAAKNP010000071.1	97.8	100	lfgH	Lateral flagella (VF0474)
GCA_901212375.1	CAAKNP010000071.1	96.2	100	flgI	Lateral flagella (VF0474)
GCA_901212375.1	CAAKNP010000071.1	94.6	100	lfgL	Lateral flagella (VF0474)
GCA_901212375.1	CAAKNP010000071.1	95.3	100	lafB	Lateral flagella (VF0474)
GCA_901212375.1	CAAKNP010000078.1	98.9	100	tapV	Tap type IV pili (VF0475)
GCA_901212375.1	CAAKNP010000079.1	99.8	100	tapB	Tap type IV pili (VF0475)
GCA_901212375.1	CAAKNP010000079.1	96.2	100	lafU	Lateral flagella (VF0474)
GCA_901212375.1	CAAKNP010000079.1	98.3	99.67	lafT	Lateral flagella (VF0474)
GCA_901212375.1	CAAKNP010000079.1	94.4	91.91	lafS	Lateral flagella (VF0474)
GCA_901212375.1	CAAKNP010000079.1	95.4	100	lafF	Lateral flagella (VF0474)
GCA_901212375.1	CAAKNP010000083.1	99.5	100	tapU	Tap type IV pili (VF0475)
GCA_901212375.1	CAAKNP010000085.1	100	100	hcp	T6SS (VF0480)
GCA_901212375.1	CAAKNP010000088.1	100	100	hcp	T6SS (VF0480)
GCA_901212375.1	CAAKNP010000092.1	100	100	motY	Polar flagella (VF0473)
GCA_901212375.1	CAAKNP010000097.1	93.5	100	ascU	T3SS (VF0479)
GCA_901212375.1	CAAKNP010000097.1	90.3	100	acr1	T3SS (VF0479)
GCA_901212375.1	CAAKNP010000097.1	94.7	100	ascV	T3SS (VF0479)
GCA_901212375.1	CAAKNP010000099.1	100	100	flmH	Polar flagella (VF0473)
GCA_901212375.1	CAAKNP010000102.1	99.4	100	hcp	T6SS (VF0480)
GCA_901212375.1	CAAKNP010000110.1	97.4	100	pomB	Polar flagella (VF0473)
GCA_901212375.1	CAAKNP010000110.1	99.5	100	cheB	Polar flagella (VF0473)
GCA_901212375.1	CAAKNP010000110.1	99.3	100	cheA	Polar flagella (VF0473)
GCA_901212375.1	CAAKNP010000110.1	100	100	flhG	Polar flagella (VF0473)
GCA_901212375.1	CAAKNP010000110.1	99.6	100	flhF	Polar flagella (VF0473)
GCA_901212375.1	CAAKNP010000110.1	99.9	100	flhA	Polar flagella (VF0473)
GCA_901212375.1	CAAKNP010000110.1	99.2	100	flhB	Polar flagella (VF0473)
GCA_901212375.1	CAAKNP010000110.1	100	100	fliP	Polar flagella (VF0473)
GCA_901212375.1	CAAKNP010000110.1	92.7	100	fliK	Polar flagella (VF0473)
GCA_901212375.1	CAAKNP010000110.1	98.9	100	fliH	Polar flagella (VF0473)
GCA_901212375.1	CAAKNP010000121.1	99.3	100	tapQ	Tap type IV pili (VF0475)
GCA_901212375.1	CAAKNP010000132.1	100	100	exeM	Exe T2SS (VF0478)
GCA_901212375.1	CAAKNP010000132.1	98.2	100	exeK	Exe T2SS (VF0478)
GCA_901212375.1	CAAKNP010000132.1	99.5	94.01	exeJ	Exe T2SS (VF0478)
GCA_901212375.1	CAAKNP010000132.1	99.2	100	exeI	Exe T2SS (VF0478)
GCA_901212375.1	CAAKNP010000132.1	99.6	100	exeE	Exe T2SS (VF0478)
GCA_901212375.1	CAAKNP010000132.1	100	100	exeD	Exe T2SS (VF0478)
GCA_901212375.1	CAAKNP010000132.1	96.7	100	fimD	Type I pili (VF0486)
GCA_901212375.1	CAAKNP010000132.1	93.6	100	fimA	Type I pili (VF0486)
GCA_901212375.1	CAAKNP010000154.1	99.1	100	mshK	MSHA type IV pili (VF0477)
GCA_901212375.1	CAAKNP010000154.1	96.2	100	mshN	MSHA type IV pili (VF0477)
GCA_901212375.1	CAAKNP010000154.1	96.2	100	mshP	MSHA type IV pili (VF0477)
GCA_903684605.1	CAHPSB010000001.1	100	100	flmH	Polar flagella (VF0473)
GCA_903684605.1	CAHPSB010000002.1	92.6	72.57	vgrG1	T6SS (VF0480)
GCA_903684605.1	CAHPSB010000002.1	98.8	100	hcp	T6SS (VF0480)
GCA_903684605.1	CAHPSB010000003.1	93.2	72.57	vgrG1	T6SS (VF0480)
GCA_903684605.1	CAHPSB010000003.1	100	100	hcp	T6SS (VF0480)
GCA_903684605.1	CAHPSB010000004.1	94.2	100	pomB	Polar flagella (VF0473)
GCA_903684605.1	CAHPSB010000004.1	96.5	100	cheB	Polar flagella (VF0473)
GCA_903684605.1	CAHPSB010000004.1	90.9	100	cheA	Polar flagella (VF0473)
GCA_903684605.1	CAHPSB010000004.1	100	100	flhG	Polar flagella (VF0473)
GCA_903684605.1	CAHPSB010000004.1	96.8	100	flhF	Polar flagella (VF0473)
GCA_903684605.1	CAHPSB010000004.1	98.6	100	flhA	Polar flagella (VF0473)
GCA_903684605.1	CAHPSB010000004.1	99.6	100	fliP	Polar flagella (VF0473)
GCA_903684605.1	CAHPSB010000004.1	97.1	100	fliJ	Polar flagella (VF0473)
GCA_903684605.1	CAHPSB010000004.1	97	100	fliH	Polar flagella (VF0473)
GCA_903684605.1	CAHPSB010000005.1	96.8	100	motY	Polar flagella (VF0473)
GCA_903684605.1	CAHPSB010000005.1	97.6	100	ascF	T3SS (VF0479)
GCA_903684605.1	CAHPSB010000005.1	90.1	100	aopN	T3SS (VF0479)
GCA_903684605.1	CAHPSB010000005.1	91.2	100	tapV	Tap type IV pili (VF0475)
GCA_903684605.1	CAHPSB010000006.1	99.8	100	exeE	Exe T2SS (VF0478)
GCA_903684605.1	CAHPSB010000006.1	99.2	100	exeI	Exe T2SS (VF0478)
GCA_903684605.1	CAHPSB010000006.1	97.1	94.47	exeJ	Exe T2SS (VF0478)
GCA_903684605.1	CAHPSB010000006.1	97.5	100	exeM	Exe T2SS (VF0478)
GCA_903684605.1	CAHPSB010000006.1	95.5	99.5	motX	Polar flagella (VF0473)
GCA_903684605.1	CAHPSB010000006.1	93.4	100	tppE	Tap type IV pili (VF0475)
GCA_903684605.1	CAHPSB010000006.1	97.1	100	tppB	Tap type IV pili (VF0475)
GCA_903684605.1	CAHPSB010000006.1	96.6	100	tapY	Tap type IV pili (VF0475)
GCA_903684605.1	CAHPSB010000006.1	96.2	100	tppA	Tap type IV pili (VF0475)
GCA_903684605.1	CAHPSB010000007.1	97.7	100	flgE	Polar flagella (VF0473)
GCA_903684605.1	CAHPSB010000007.1	93.7	100	flgJ	Polar flagella (VF0473)
GCA_903684605.1	CAHPSB010000007.1	95.3	100	nueA	Polar flagella (VF0473)
GCA_903684605.1	CAHPSB010000008.1	98.6	100	tapB	Tap type IV pili (VF0475)
GCA_903684605.1	CAHPSB010000008.1	97.8	100	tapC	Tap type IV pili (VF0475)
GCA_903684605.1	CAHPSB010000008.1	94.6	100	lafU	Lateral flagella (VF0474)
GCA_903684605.1	CAHPSB010000008.1	96.7	99.34	lafT	Lateral flagella (VF0474)
GCA_903684605.1	CAHPSB010000008.1	94.4	91.91	lafS	Lateral flagella (VF0474)
GCA_903684605.1	CAHPSB010000008.1	94.7	100	lafF	Lateral flagella (VF0474)
GCA_903684605.1	CAHPSB010000008.1	95.7	100	flgI	Lateral flagella (VF0474)
GCA_903684605.1	CAHPSB010000008.1	97.3	100	lfgH	Lateral flagella (VF0474)
GCA_903684605.1	CAHPSB010000008.1	98.9	100	lfgG	Lateral flagella (VF0474)
GCA_903684605.1	CAHPSB010000008.1	95.8	100	lfgF	Lateral flagella (VF0474)
GCA_903684605.1	CAHPSB010000008.1	96.2	100	lfiR	Lateral flagella (VF0474)
GCA_903684605.1	CAHPSB010000008.1	95.5	100	lfiQ	Lateral flagella (VF0474)
GCA_903684605.1	CAHPSB010000008.1	93.9	100	fliP	Lateral flagella (VF0474)
GCA_903684605.1	CAHPSB010000009.1	95.7	99.59	tapQ	Tap type IV pili (VF0475)
GCA_903684605.1	CAHPSB010000009.1	96	100	tapP	Tap type IV pili (VF0475)
GCA_903684605.1	CAHPSB010000014.1	98.8	100	hcp	T6SS (VF0480)
GCA_903684605.1	CAHPSB010000014.1	95.1	100	tppF	Tap type IV pili (VF0475)
GCA_903684605.1	CAHPSB010000014.1	98.6	100	tapU	Tap type IV pili (VF0475)
GCA_903684605.1	CAHPSB010000022.1	91.7	100	mshK	MSHA type IV pili (VF0477)
GCA_903684605.1	CAHPSB010000022.1	95.6	100	mshM	MSHA type IV pili (VF0477)
GCA_903684605.1	CAHPSB010000022.1	91.3	100	mshN	MSHA type IV pili (VF0477)
GCA_903684605.1	CAHPSB010000022.1	98.5	100	mshA	MSHA type IV pili (VF0477)
GCA_903684605.1	CAHPSB010000022.1	90.4	100	mshP	MSHA type IV pili (VF0477)
GCA_903684605.1	CAHPSB010000032.1	96.7	100	fimD	Type I pili (VF0486)
GCA_903684605.1	CAHPSB010000086.1	100	68.25	lpxD	LPS (VF0542)

## Sheet: AMR_matrix
name	aminoglycoside	beta-lactam	beta-lactam:carbapenem	beta-lactam:cephalosporin	colistin	macrolide	phenicol	quinolone	rifamycin	sulfonamide	tetracycline	trimethoprim
GCA_000014805.1	0	1	1	1	0	0	0	0	0	0	0	0
GCA_000963645.1	0	1	1	1	0	0	0	0	0	0	0	0
GCA_001455365.1	0	1	1	1	0	0	0	0	0	0	0	0
GCA_001518775.1	0	1	1	1	0	0	0	1	0	0	0	0
GCA_001683535.1	0	1	1	1	0	0	0	0	0	0	0	0
GCA_001687125.1	1	1	1	1	0	1	1	1	0	1	1	1
GCA_001756325.1	0	1	1	1	0	0	0	0	0	0	0	0
GCA_001895965.1	1	1	1	1	0	1	0	0	0	1	1	1
GCA_002850695.3	1	1	1	1	1	0	0	1	0	1	1	1
GCA_003323285.1	1	1	1	1	0	1	0	0	0	0	0	0
GCA_003491225.1	0	1	1	1	0	0	0	0	0	0	0	0
GCA_003491245.1	1	1	1	1	0	1	1	1	1	1	1	1
GCA_003849735.1	0	1	1	1	0	0	0	0	0	0	0	0
GCA_004296435.1	0	1	1	1	0	1	0	0	0	0	1	0
GCA_004684305.1	1	1	1	1	0	1	1	1	0	1	1	1
GCA_009791455.1	0	1	1	1	0	0	0	0	0	0	0	0
GCA_011602425.1	0	1	1	1	0	0	0	0	0	0	0	0
GCA_012641195.1	0	1	1	1	0	0	0	0	0	0	0	0
GCA_013205705.1	0	1	1	0	0	0	0	0	0	0	0	0
GCA_014161955.1	0	1	1	1	1	0	0	0	0	0	1	0
GCA_015353175.1	0	1	1	1	0	0	0	0	0	0	0	0
GCA_016592295.1	0	1	1	1	0	0	0	0	0	0	0	0
GCA_016729115.1	0	1	1	1	0	0	0	0	0	0	0	0
GCA_017310115.1	0	1	1	1	0	0	0	0	0	0	0	0
GCA_017315485.1	0	1	1	1	0	0	0	0	0	0	0	0
GCA_018802385.1	0	1	1	1	0	0	0	0	0	0	0	0
GCA_019348635.1	0	1	1	1	0	0	0	0	0	0	0	0
GCA_020162255.1	0	1	1	1	0	0	0	0	0	0	0	0
GCA_021654355.1	1	1	1	1	1	0	1	1	0	1	1	1
GCA_022488365.1	0	1	1	1	0	0	0	0	0	0	0	0
GCA_022557195.1	0	1	1	1	0	0	0	0	0	0	0	0
GCA_022631175.1	1	1	1	1	0	1	1	0	1	1	1	1
GCA_022982835.1	1	1	1	1	0	1	1	1	0	1	0	0
GCA_901212375.1	0	1	1	1	0	0	0	0	0	0	0	0
GCA_903684605.1	0	1	1	0	0	0	0	0	0	0	0	0

## Sheet: Vir_matrix
name	VF0473	VF0474	VF0475	VF0476	VF0477	VF0478	VF0479	VF0480	VF0481	VF0482	VF0486	VF0542
GCA_000014805.1	1	0	0	0	1	1	0	0	0	0	0	0
GCA_000963645.1	1	0	1	0	1	1	0	1	0	0	1	0
GCA_001455365.1	1	0	1	1	1	1	0	1	1	1	1	0
GCA_001518775.1	1	0	1	1	1	1	0	1	1	1	1	0
GCA_001683535.1	1	0	1	1	1	1	0	1	1	1	1	0
GCA_001687125.1	1	1	1	1	1	1	1	1	0	0	1	0
GCA_001756325.1	1	1	1	0	1	1	1	1	1	0	1	0
GCA_001895965.1	1	0	1	0	1	1	0	1	0	0	1	0
GCA_002850695.3	1	0	1	0	1	1	0	1	0	1	1	0
GCA_003323285.1	1	0	1	0	1	1	0	1	0	0	1	0
GCA_003491225.1	1	0	1	1	1	1	0	1	1	1	1	0
GCA_003491245.1	1	0	1	0	1	1	0	1	0	0	1	0
GCA_003849735.1	1	1	1	0	1	1	1	1	0	0	1	0
GCA_004296435.1	1	0	1	0	1	1	0	1	0	1	1	0
GCA_004684305.1	1	0	1	0	1	1	1	1	0	1	1	0
GCA_009791455.1	1	0	1	0	1	1	0	1	0	0	1	0
GCA_011602425.1	1	0	1	1	1	1	0	1	1	1	1	0
GCA_012641195.1	1	0	1	0	1	1	0	1	0	0	1	0
GCA_013205705.1	1	0	1	0	1	1	0	1	0	0	1	0
GCA_014161955.1	1	0	1	0	1	1	0	1	0	0	1	0
GCA_015353175.1	1	0	1	1	1	1	0	1	0	0	1	0
GCA_016592295.1	1	0	1	0	1	1	0	1	0	0	1	0
GCA_016729115.1	1	0	1	1	1	1	0	1	0	0	1	0
GCA_017310115.1	1	0	1	0	1	1	0	1	0	0	0	0
GCA_017315485.1	1	1	1	0	1	1	1	1	0	0	1	0
GCA_018802385.1	1	1	1	0	1	1	1	1	0	0	1	0
GCA_019348635.1	1	1	1	0	1	1	1	1	0	0	1	0
GCA_020162255.1	1	0	1	0	1	1	0	1	0	0	1	0
GCA_021654355.1	1	0	1	0	1	1	0	0	0	0	1	0
GCA_022488365.1	1	0	1	0	1	1	0	1	0	0	0	0
GCA_022557195.1	1	0	1	0	1	1	0	1	0	1	1	0
GCA_022631175.1	1	0	1	0	1	1	0	1	1	0	1	0
GCA_022982835.1	1	0	1	0	1	1	0	1	0	0	1	0
GCA_901212375.1	1	1	1	0	1	1	1	1	0	0	1	0
GCA_903684605.1	1	1	1	0	1	1	1	1	0	0	1	1
